# Supplementary material for: Evaluating Antimycobacterial Screening Schemes Using Chemical Global Positioning System-Natural Product Analysis
Source: Molecules. 2020 Feb 20;25(4):945. doi: 10.3390/molecules25040945 (PMC7071165; doi:10.3390/molecules25040945)
Supplement: Supplementary file 1 [file molecules-25-00945-s001.zip]

Archive with 1 entries (1 files):
- molecules-666588-supplementary.xlsx
