# Supplementary material for: Evaluating Antimycobacterial Screening Schemes Using Chemical Global Positioning System-Natural Product Analysis
Source: Molecules. 2020 Feb 20;25(4):945. doi: 10.3390/molecules25040945 (PMC7071165; doi:10.3390/molecules25040945)
Supplement: Supplementary file 1 [file molecules-25-00945-s001.zip › molecules-666588-supplementary.xlsx]

## Sheet: AntiTB ChemGPS-NP,Tox, Perm
	Supplementary material: List of highly active compounds (Active set) along with thier 3D positions on the chemical property space in addition to the permiability and toxicity filters.
				ChmGPS-NP scores
Sno.	Smiles	Ave MIC(uM)*	Activity	PS1	PS2	PS3	toxic	permeability
1	o1c2c(nc1C)c(OC(=O)COC)c1c(cccc1)c2OC(=O)COC	3.125e-06	AAA	-0.437887	2.52726	0.21705	pass	pass
2	o1c2c(nc1C)C(=O)c1c(cccc1)C2=O	1e-05	AAA	-2.80368	2.9236	-0.583817	pass	pass
3	o1c2c(nc1-c1ccccc1)C(=O)c1c(cccc1)C2=O	1e-05	AAA	-1.61251	4.14296	0.3273	pass	pass
4	s1c2c(nc1C)C(=O)c1c(cccc1)C2=O	2e-05	AAA	-2.81673	2.96949	-0.347376	pass	pass
5	O1c2c3c4c(c([O-])c2C)c([O-])c(NC(=O)/C(=C/C=C\C(C)C(O)C(C)C(O)C(C)C(OC(=O)C)C(C)C(OC)\C=C/OC1(C)C3=O)/C)c(N1CC[NH+](CC1)Cc1ccc(cc1)C)c4O	0.000113	AAA	7.98198	0.931666	1.59001	fail	fail
6	O1c2c3c4c(c([O-])c2C)c([O-])c(NC(=O)/C(=C/C=C\C(C)C(O)C(C)C(O)C(C)C(OC(=O)C)C(C)C(OC)\C=C/OC1(C)C3=O)/C)c(N1CC[NH+](CC1)CC(C)C)c4O	0.000119	AAA	7.01281	-0.315257	1.02642	fail	fail
7	s1cccc1\C=N/c1c2NC(=O)/C(=C\C=C\C(C)C(O)C(C)C(O)C(C)C(OC(=O)C)C(C)C(OC)\C=C/OC3(Oc4c(c(c(c([O-])c4C)c2[O-])c1O)C3=O)C)/C	0.000124	AAA	6.93437	0.557098	1.50563	fail	fail
8	O1c2c3c4c(c([O-])c2C)C(=O)C(NC(=O)/C(=C/C=C\C(C)C(O)C(C)C(O)C(C)C(OC(=O)C)C(C)C(OC)\C=C/OC1(C)C3=O)/C)=C1NC2(N=C14)CC[NH+](CC2)CCC(C)C	0.000174	AAA	7.56529	-1.9425	1.81605	fail	fail
9	O1c2c3c4c(c([O-])c2C)c([O-])c(NC(=O)/C(=C/C=C\C(C)C(O)C(C)C(O)C(C)C(OC(=O)C)C(C)C(OC)\C=C/OC1(C)C3=O)/C)c(N1CC[NH+](CC1)Cc1c2c(ccc1)cccc2)c4O	0.000326	AAA	8.75283	1.95191	1.9879	fail	fail
10	Clc1ncc(nc1)C(OC(CCCCCCCC)C)=O	0.000335	AAA	-2.13776	0.022022	0.983221	pass	pass
11	Fc1ccc(cc1)\C=N\NC(=O)c1ccncc1	0.000337114	AAA	-2.29396	2.71322	-0.37048	pass	pass
12	O1c2c3c4c(c([O-])c2C)c([O-])c(NC(=O)/C(=C/C=C\C(C)C(O)C(C)C(O)C(C)C(OC(=O)C)C(C)C(OC)\C=C/OC1(C)C3=O)/C)c(N1CC[NH+](CC1)Cc1cc(ccc1)C)c4O	0.000339	AAA	7.98198	0.931666	1.59001	fail	fail
13	O1c2c3c4c(c([O-])c2C)c([O-])c(NC(=O)/C(=C/C=C\C(C)C(O)C(C)C(O)C(C)C(OC(=O)C)C(C)C(OC)\C=C/OC1(C)C3=O)/C)c(N1CC[NH+](CC1)CC(C)=C)c4O	0.000359	AAA	7.02552	-0.263802	0.991895	fail	fail
14	Fc1ncc(nc1)C(OC(CCCCCC)C)=O	0.000393	AAA	-2.56552	0.223207	0.397377	pass	pass
15	Clc1ncc(nc1)C(OC(CCCCCCCCC)C)=O	0.0004	AAA	-1.92884	-0.104844	1.19615	pass	pass
16	o1c(ccc1[N+](=O)[O-])C(=O)NCc1ccc(N2CCN(CC2)C(OC(C)(C)C)=O)cc1	0.000465	AAA	0.607248	1.18286	0.403169	pass	pass
17	O1c2c3c4c(c([O-])c2C)C(=O)C(NC(=O)/C(=C\C=C/C(C)C(O)C(C)C(O)C(C)C(OC(=O)C)C(C)C(OC)\C=C/OC1(C)C3=O)/C)=C1Oc2c(N=C14)c(O)cc(N1CC[NH+](CC1)CC(C)C)c2	0.000499	AAA	8.65431	-0.192495	1.65584	fail	fail
18	Clc1cccc(F)c1\C=N/c1c2NC(=O)/C(=C/C=C\C(C)C(O)C(C)C(O)C(C)C(OC(=O)C)C(C)C(OC)\C=C/OC3(Oc4c(c(c(c([O-])c4C)c2[O-])c1O)C3=O)C)/C	0.000587	AAA	7.37391	1.03429	1.83881	fail	fail
19	s1c(ccc1\C=N/c1c2NC(=O)/C(=C/C=C\C(C)C(O)C(C)C(O)C(C)C(OC(=O)C)C(C)C(OC)\C=C/OC3(Oc4c(c(c(c([O-])c4C)c2[O-])c1O)C3=O)C)/C)C	0.000611	AAA	7.11275	0.500094	1.63035	fail	fail
20	O1c2c3c4c(c([O-])c2C)C(=O)C(NC(=O)/C(=C/C=C\C(C)C(O)C(C)C(O)C(C)C(OC(=O)C)C(C)C(OC)\C=C\OC1(C)C3=O)/C)=C1NC2(N=C14)CC[NH+](CC2)C(CC)CC	0.000697	AAA	7.56537	-1.93552	1.84785	fail	fail
21	Clc1ncc(nc1)C(OC(CCCCCC)CCCCCC)=O	0.0007	AAA	-1.52094	-0.314846	1.69132	pass	pass
22	Clc1ncc(nc1)C(OC(CCCCCC)(CCCCCC)C)=O	0.0007	AAA	-1.34732	-0.368711	1.81796	pass	pass
23	O1c2c3c4c(c([O-])c2C)C(=O)C(NC(=O)/C(=C/C=C\C(C)C(O)C(C)C(O)C(C)C(OC(=O)C)C(C)C(OC)\C=C/OC1(C)C3=O)/C)C([NH3+])C4=O	0.000701	AAA	5.19826	-0.986549	-0.378112	fail	fail
24	O1c2c3c4c(c([O-])c2C)C(=O)C(NC(=O)/C(=C/C=C\C(C)C(O)C(C)C(O)C(C)C(OC(=O)C)C(C)C(OC)\C=C/OC1(C)C3=O)/C)=C(N)C4=N	0.000705	AAA	5.29929	-0.87731	-0.313183	fail	fail
25	O1c2c3c4c(c([O-])c2C)C(=O)C(NC(=O)/C(=C/C=C\C(C)C(O)C(C)C(O)C(C)C(OC(=O)C)C(C)C(OC)\C=C/OC1(C)C3=O)/C)=C(\N=C/N1CCCCC1)C4=O	0.000745	AAA	6.25551	-1.11363	1.28115	fail	fail
26	O(C(=O)c1nccnc1)CCCCCCCCCC	0.000757	AAA	-2.21577	-0.110597	0.926013	pass	pass
27	Clc1ncc(nc1)C(OC(CCCCC)C)=O	0.000779	AAA	-2.75763	0.396322	0.274909	pass	pass
28	Clc1ncc(nc1)C(OC(CCCCCCCC)CC)=O	0.0008	AAA	-1.92883	-0.102415	1.20718	pass	pass
29	Clc1ncc(nc1)C(OC(CCCCCC)C)=O	0.0009	AAA	-2.55483	0.258796	0.556822	pass	pass
30	Clc1ncc(nc1)C(OC(CCCCC)CC)=O	0.0009	AAA	-2.55482	0.26126	0.568016	pass	pass
31	Clc1ncc(nc1)C(OC(CCCCCC)(C)C)=O	0.0009	AAA	-2.38048	0.166652	0.687944	pass	pass
32	Brc1cc(\C(\C2=O)=N/[N-]C(=O)N)c(N2C[NH+]3CCN(c4cc(N(C5CC5)C=C(C([O-])=O)C6=O)c6cc4F)CC3)cc1	0.001	AAA	3.19657	1.52435	0.014917	pass	pass
33	Fc1cc(C(=O)C(C([O-])=O)=CN2C3CC3)c2cc1N4CC[NH+](CN5c(ccc(C)c6)c6\C(=N\[N-]C(=O)N)\C5=O)CC4	0.001	AAA	3.20574	1.38902	0.082512	pass	pass
34	S=C([N-]\N=C(\c(cccc1)c1N2C[NH+]3CCN(c4cc(N(C5CC5)C=C(C([O-])=O)C6=O)c6cc4F)CC3)/C2=O)N	0.001	AAA	3.0179	1.49088	0.14204	fail	fail
35	Brc1cc(\C(\C2=O)=N/[N-]C(=S)N)c(N2C[NH+]3CCN(c4cc(N(C5CC5)C=C(C([O-])=O)C6=O)c6cc4F)CC3)cc1	0.001	AAA	3.18908	1.57793	0.257455	fail	fail
36	O1c2c3c4c(c([O-])c2C)c([O-])c(NC(=O)/C(=C/C=C\C(C)C(O)C(C)C(O)C(C)C(OC(=O)C)C(C)C(OC)\C=C/OC1(C)C3=O)/C)c(N1CC[NH+](CC1)Cc1ccccc1C)c4O	0.00113	AAA	7.98198	0.931666	1.59001	fail	fail
37	O1c2c3c4c(c([O-])c2C)C(=O)C(NC(=O)/C(=C/C=C/C(C)C(O)C(C)C(O)C(C)C(OC(=O)C)C(C)C(OC)\C=C\OC1(C)C3=O)/C)=C1NC2(N=C14)CC[NH+](CC2)C(C)C	0.0012	AAA	7.15768	-1.76773	1.34495	fail	fail
38	O1c2c3c4c(c([O-])c2C)c([O-])c(NC(=O)/C(=C/C=C\C(C)C(O)C(C)C(O)C(C)C(OC(=O)C)C(C)C(OC)\C=C/OC1(C)C3=O)/C)c(N(NC1CC1)NC1CC1)c4O	0.00122	AAA	7.11914	-0.190398	0.647726	fail	fail
39	O1c2c3c4c(c([O-])c2C)C(=O)C(NC(=O)/C(=C/C=C\C(C)C(O)C(C)C(O)C(C)C(OC(=O)C)C(C)C(OC)\C=C/OC1(C)C3=O)/C)=C1NC2(N=C14)CC[NH+](CC2)C	0.00124	AAA	6.7713	-1.61415	0.988972	fail	fail
40	O1c2c3c4c(c([O-])c2C)C(=O)C(NC(=O)/C(=C\C=C\C(C)C(O)C(C)C(O)C(C)C(OC(=O)C)C(C)C(OC)\C=C\OC1(C)C3=O)/C)=C1N=C(N=C14)C1CCCCC1	0.00125	AAA	6.62249	-1.4172	2.02662	fail	fail
41	O1c2c3c4c(c([O-])c2C)c([O-])c(NC(=O)/C(=C/C=C\C(C)C(O)C(C)C(O)C(C)C(OC(=O)C)C(C)C(OC)\C=C/OC1(C)C3=O)/C)cc4N=NC(=[NH2+])N	0.00133	AAA	6.34466	0.031227	-0.495252	fail	fail
42	O1c2c3c4c(c([O-])c2C)C(=O)C(NC(=O)/C(=C/C=C\C(C)C(O)C(C)C(O)C(C)C(OC(=O)C)C(C)C(OC)\C=C\OC1(C)C3=O)/C)=C1NC2(N=C14)CC[NH+](CC2)CCCCCCC	0.00135	AAA	8.00517	-2.11104	2.28986	fail	fail
43	O1c2c3c4c(c([O-])c2C)C(=O)C(NC(=O)/C(=C/C=C\C(C)C(O)C(C)C(O)C(C)C(OC(=O)C)C(C)C(OC)\C=C\OC1(C)C3=O)/C)=C1NC2(N=C14)CC[NH+](CC2)CCCCCC	0.00137	AAA	7.79922	-2.03896	2.08462	fail	fail
44	S=C(N\N=C\1/c2c(N(C[NH+]3CCN(CC3)c3cc4N(C=C(C(=O)[O-])C(=O)c4cc3F)C3CC3)C/1=O)cccc2)N	0.00138	AAA	3.1159	1.44833	-0.139935	fail	fail
45	O1c2c3c4c(c([O-])c2C)C(=O)C(NC(=O)/C(=C/C=C\C(C)C(O)C(C)C(O)C(C)C(OC(=O)C)C(C)C(OC)\C=C\OC1(C)C3=O)/C)=C1NC2(N=C14)CC[NH+](CC2)CCCCC	0.00139	AAA	7.59307	-1.96516	1.87912	fail	fail
46	Fc1cc2c(N(C=C(C(=O)[O-])C2=O)C2CC2)cc1N1CC[NH+](CC1)CN1c2c(cc(cc2)C)\C(=N\NC(=O)N)\C1=O	0.00139	AAA	3.30359	1.34645	-0.198834	pass	pass
47	O1c2c3c4c(c([O-])c2C)C(=O)C(NC(=O)/C(=C/C=C/C(C)C(O)C(C)C(O)C(C)C(OC(=O)C)C(C)C(OC)\C=C\OC1(C)C3=O)/C)=C1NC2(N=C14)CC[NH+](CC2)CCCC	0.00142	AAA	7.3919	-1.86588	1.60438	fail	fail
48	O1c2c3c4c(c([O-])c2C)C(=O)C(NC(=O)/C(=C\C=C\C(C)C(O)C(C)C(O)C(C)C(OC(=O)C)C(C)C(OC)\C=C/OC1(C)C3=O)/C)=C(\N=C/N1CCCCCC1)C4=O	0.00147	AAA	6.43604	-1.16001	1.45896	fail	fail
49	Clc1ncc(nc1)C(OC(CCCCCCCCCCC)C)=O	0.0015	AAA	-1.52095	-0.317311	1.68013	pass	pass
50	O1c2c3c4c(c([O-])c2C)c([O-])c(NC(=O)/C(=C/C=C\C(C)C(O)C(C)C(O)C(C)C(OC(=O)C)C(C)C(OC)\C=C\OC1(C)C3=O)/C)c(\N=C/N1CCCC1)c4O	0.00152	AAA	6.41287	0.042585	0.904345	fail	fail
51	O1c2c3c4c(c([O-])c2C)C(=O)C(NC(=O)/C(=C/C=C\C(C)C(O)C(C)C(O)C(C)C(OC(=O)C)C(C)C(OC)\C=C/OC1(C)C3=O)/C)=C(N1CC\C(=N\OC)\CC1)C4=O	0.00152	AAA	6.44802	-1.18337	1.04947	fail	fail
52	Fc1cc2c(N(C=C(C(=O)[O-])C2=O)C2CC2)cc1N1CC[NH+](CC1)CN1c2c(cccc2)C(=O)C1=O	0.00159	AAA	1.38526	1.76912	0.432743	fail	fail
53	Clc1ncc(nc1)C(OC(CCCCCCCC)(C)C)=O	0.0016	AAA	-1.96299	-0.065324	1.11366	pass	pass
54	Clc1ncc(nc1)C(OC(CCCCCCC)C)=O	0.0018	AAA	-2.34503	0.123419	0.77283	pass	pass
55	Brc1cc\2c(N(C[NH+]3CCN(CC3)c3cc4N(C=C(C(=O)[O-])C(=O)c4cc3F)C3CC3)C(=O)/C/2=N/NC(=S)N)cc1	0.00188	AAA	3.28688	1.53537	-0.02393	fail	fail
56	Brc1cc\2c(N(C[NH+]3CCN(CC3)c3cc4N(C=C(C(=O)[O-])C(=O)c4cc3F)C3CC3)C(=O)/C/2=N/NC(=O)N)cc1	0.00198	AAA	3.2943	1.48183	-0.266504	pass	pass
57	O=C(N\N=C/1\CC2=CCC3C4CCC(C(CCCC(C)C)C)C4(CCC3C2(CC\1)C)C)c1ccncc1	0.00199	AAA	1.54521	-0.668476	2.98116	pass	pass
58	O(CCCCCCC)c1nc(cnc1C=O)C	0.0021	AAA	-2.65789	0.190016	0.504954	pass	pass
59	O1c2c3c4c(c([O-])c2C)C(=O)C(NC(=O)/C(=C/C=C\C(C)C(O)C(C)C(O)C(C)C(OC(=O)C)C(C)C(OC)\C=C\OC1(C)C3=O)/C)=C1Oc2c(N=C14)c(O)cc(N1CC[NH+](CC1)CC)c2	0.00219	AAA	8.26607	-0.034942	1.27797	fail	fail
60	O1c2c3c4c(c([O-])c2C)C(=O)C(NC(=O)/C(=C\C=C\C(C)C(O)C(C)C(O)C(C)C(OC(=O)C)C(C)C(OC)\C=C\OC1(C)C3=O)/C)=C1N=C(N=C14)c1ccccc1	0.00252	AAA	6.85696	-0.017317	1.95371	fail	fail
61	O1c2c3c4c(c([O-])c2C)C(=O)C(NC(=O)/C(=C\C=C\C(C)C(O)C(C)C(O)C(C)C(OC(=O)C)C(C)C(OC)\C=C\OC1(C)C3=O)/C)=C1N=C(N=C14)C(CC)CC	0.00254	AAA	6.48179	-1.52198	1.96936	fail	fail
62	O1c2c3c4c(c([O-])c2C)C(=O)C(NC(=O)/C(=C/C=C\C(C)C(O)C(C)C(O)C(C)C(OC(=O)C)C(C)C(OC)\C=C/OC1(C)C3=O)/C)=C(N1CC\C(=N\Nc2ccc([N+](=O)[O-])cc2[N+](=O)[O-])\CC1)C4=O	0.00257	AAA	9.36505	-0.162477	1.14961	fail	fail
63	O1c2c3c4c(c([O-])c2C)C(=O)C(NC(=O)/C(=C\C=C\C(C)C(O)C(C)C(O)C(C)C(OC(=O)C)C(C)C(OC)\C=C\OC1(C)C3=O)/C)=C1N=C(N=C14)CC(C)C	0.00258	AAA	6.27431	-1.45561	1.72906	fail	fail
64	S(=O)([O-])(=N\N=C/1\CCN(CC\1)C1=C2NC(=O)/C(=C/C=C\C(C)C(O)C(C)C(O)C(C)C(OC(=O)C)C(C)C(OC)\C=C/OC3(Oc4c(c(c(c([O-])c4C)C2=O)C1=O)C3=O)C)/C)c1ccc(cc1)C	0.00261	AAA	9.00654	-0.543023	2.05868	fail	fail
65	Clc1cc\2c(N(C[NH+]3CCN(CC3)c3cc4N(C=C(C(=O)[O-])C(=O)c4cc3F)C3CC3)C(=O)/C/2=N/NC(=S)N)cc1	0.00261	AAA	3.22339	1.51278	-0.056899	fail	fail
66	FC(F)(F)Oc1ccc(cc1)\C=C\COC1CCN(CC1)c1ccc(OCC2(Oc3nc([N+](=O)[O-])cn3C2)C)cc1	0.00261	AAA	2.20328	1.50732	1.925	pass	pass
67	Clc1cc\2c(N(C[NH+]3CCN(CC3)c3cc4N(C=C(C(=O)[O-])C(=O)c4cc3F)C3CC3)C(=O)/C/2=N/NC(=O)N)cc1	0.00268	AAA	3.22878	1.49024	-0.304096	pass	pass
68	FC(F)(F)Oc1ccc(OCC2CCN(CC2)c2ccc(OCC3(Oc4nc([N+](=O)[O-])cn4C3)C)cc2)cc1	0.00273	AAA	1.80055	1.63075	1.74844	pass	pass
69	FC(F)(F)Oc1ccc(cc1)COCC1CCN(CC1)c1ccc(OCC2Oc3nc([N+](=O)[O-])cn3C2)cc1	0.00273	AAA	1.83024	1.57824	1.71934	pass	pass
70	Brc1cc2c(N(C[NH+]3CCN(CC3)c3cc4N(C=C(C(=O)[O-])C(=O)c4cc3F)C3CC3)C(=O)C2=O)cc1	0.00274	AAA	1.55713	1.85442	0.546926	fail	fail
71	O1c2c3c4c(c([O-])c2C)C(=O)C(NC(=O)/C(=C\C=C\C(C)C(O)C(C)C(O)C(C)C(OC(=O)C)C(C)C(OC)\C=C\OC1(C)C3=O)/C)=C1N=CN=C14	0.00278	AAA	5.50839	-1.15196	0.961318	fail	fail
72	O1c2c3c4c(c([O-])c2C)C(=O)C(NC(=O)/C(=C/C=C\C(C)C(O)C(C)C(O)C(C)C(OC(=O)C)C(C)C(OC)\C=C/OC1(C)C3=O)/C)=C(N1CC\C(=N\OCc2ccccc2)\CC1)C4=O	0.00279	AAA	7.8329	-0.083433	1.9892	fail	fail
73	O1c2c3c4c(c([O-])c2C)C(=O)C(NC(=O)/C(=C/C=C\C(C)C(O)C(C)C(O)C(C)C(OC(=O)C)C(C)C(OC)\C=C/OC1(C)C3=O)/C)=C(N1CC\C(=N\N2CC[NH+](CC2)C)\CC1)C4=O	0.00281	AAA	7.48565	-1.52781	1.09934	fail	fail
74	Fc1cc2c(N(C=C(C(=O)[O-])C2=O)C2CC2)cc1N1CC[NH+](CC1)CN1c2c(cccc2)\C(=N/NC(=O)N)\C1=O	0.00285	AAA	3.12603	1.45303	-0.456504	pass	pass
75	S=C(N\N=C/1\CCN(CC\1)C1=C2NC(=O)/C(=C/C=C\C(C)C(O)C(C)C(O)C(C)C(OC(=O)C)C(C)C(OC)\C=C/OC3(Oc4c(c(c(c([O-])c4C)C2=O)C1=O)C3=O)C)/C)N	0.00289	AAA	7.70456	-1.69294	0.734507	fail	fail
76	O1c2c3c4c(c([O-])c2C)C(=O)C(NC(=O)/C(=C/C=C\C(C)C(O)C(C)C(O)C(C)C(OC(=O)C)C(C)C(OC)\C=C/OC1(C)C3=O)/C)=C1NC2(N=C14)CC[NH+](CC2)C(C(C)C)C	0.0029	AAA	7.53717	-1.91159	1.78416	fail	fail
77	O1c2c3c4c(c([O-])c2C)C(=O)C(NC(=O)/C(=C/C=C\C(C)C(O)C(C)C(O)C(C)C(OC(=O)C)C(C)C(OC)\C=C/OC1(C)C3=O)/C)=C1NC2(N=C14)CC[NH+](CC2)CC(C)C	0.00295	AAA	7.36371	-1.83953	1.55171	fail	fail
78	O1c2c3c4c(c([O-])c2C)C(=O)C(NC(=O)/C(=C/C=C\C(C)C(O)C(C)C(O)C(C)C(OC(=O)C)C(C)C(OC)\C=C\OC1(C)C3=O)/C)=C1NC2(N=C14)CC[NH+](CC2)C(CC)C	0.00295	AAA	7.36377	-1.8374	1.56146	fail	fail
79	Clc1cc2c(N(C[NH+]3CCN(CC3)c3cc4N(C=C(C(=O)[O-])C(=O)c4cc3F)C3CC3)C(=O)C2=O)cc1	0.00297	AAA	1.49157	1.86284	0.509296	fail	fail
80	Fc1cc(C(=O)C(C([O-])=O)=CN2C3CC3)c2cc1N4CC[NH+](CN5c(cccc6)c6\C(=N\[N-]C(=O)N)\C5=O)CC4	0.003	AAA	3.0303	1.46445	-0.169923	pass	pass
81	Clc1cc(\C(\C2=O)=N/[N-]C(=O)N)c(N2C[NH+]3CCN(c4cc(N(C5CC5)C=C(C([O-])=O)C6=O)c6cc4F)CC3)cc1	0.003	AAA	3.1332	1.50171	-0.017977	pass	pass
82	Clc1cc(\C(\C2=O)=N/[N-]C(=S)N)c(N2C[NH+]3CCN(c4cc(N(C5CC5)C=C(C([O-])=O)C6=O)c6cc4F)CC3)cc1	0.003	AAA	3.12566	1.55529	0.224523	fail	fail
83	O1c(c(C)c2O)c(c3c2C(=O)\C(=N/C(=O)\C(=C/C=C\[C@@H]([C@H](O)[C@@H](C)[C@H](O)[C@H](C)[C@H](OC(=O)C)[C@@H](C)[C@@H](OC)\C=C\O4)C)\C)\C(Oc(cc(N5CC[NH+](CC(C)C)CC5)cc6O)c6N7)=C37)C(=O)[C@]14C	0.003	AAA	8.77273	-0.024607	1.656	fail	fail
84	O1c2c3c4c(c([O-])c2C)c([O-])c(NC(=O)/C(=C/C=C\C(C)C(O)C(C)C(O)C(C)C(OC(=O)C)C(C)C(OC)\C=C\OC1(C)C3=O)/C)c(\N=C/N1CCCCCC1)c4O	0.00305	AAA	6.77356	-0.051752	1.26095	fail	fail
85	O1c2c3c4c(c([O-])c2C)c([O-])c(NC(=O)/C(=C/C=C\C(C)C(O)C(C)C(O)C(C)C(OC(=O)C)C(C)C(OC)\C=C/OC1(C)C3=O)/C)c(\C=N/N=C\N1CCCC1)c4O	0.00305	AAA	6.88423	-0.04472	0.971501	fail	fail
86	Fc1cc2c(N(C=C(C(=O)[O-])C2=O)C2CC2)cc1N1CC[NH+](CC1)CN1c2c(cc(cc2)C)C(=O)C1=O	0.00309	AAA	1.56673	1.7178	0.615843	fail	fail
87	Clc1ncc(nc1)C(OC(CCCCCCCCC)(C)C)=O	0.0031	AAA	-1.76103	-0.187768	1.39161	pass	pass
88	O1c2c3c4c(c([O-])c2C)C(=O)C(NC(=O)/C(=C/C=C\C(C)C(O)C(C)C(O)C(C)C(OC(=O)C)C(C)C(OC)\C=C/OC1(C)C3=O)/C)=C(N1CC\C(=N\O)\CC1)C4=O	0.0031	AAA	6.43882	-1.16933	0.471987	fail	fail
89	O1c2c3c4c(c([O-])c2C)C(=O)C(NC(=O)/C(=C/C=C\C(C)C(O)C(C)C(O)C(C)C(OC(=O)C)C(C)C(OC)\C=C/OC1(C)C3=O)/C)=C(N1CCC(=O)CC1)C4=O	0.00316	AAA	6.02548	-1.05483	0.894605	fail	fail
90	O1c2c3c4c(c([O-])c2C)c([O-])c(NC(=O)/C(=C/C=C\C(C)C(O)C(C)C(O)C(C)C(OC(=O)C)C(C)C(OC)\C=C/OC1(C)C3=O)/C)c(N(N(CC1OCCC1)C)N(CC1OCCC1)C)c4O	0.0032	AAA	8.37575	-0.666246	1.78601	fail	fail
91	O1c2c3c4c(c([O-])c2C)c([O-])c(NC(=O)/C(=C\C=C\C(C)C(O)C(C)C(O)C(C)C(OC(=O)C)C(C)C(OC)\C=C\OC1(C)C3=O)/C)c1[nH]c(nc14)N(C)C	0.00328	AAA	6.44688	0.157552	1.24503	fail	fail
92	O1c2c3c4c(c([O-])c2C)c([O-])c(NC(=O)/C(=C\C=C/C(C)C(O)C(C)C(O)C(C)C(OC(=O)C)C(C)C(OC)\C=C/OC1(C)C3=O)/C)c(N1CC[NH+](CC1)Cc1c(cc(cc1C)C)C)c4O	0.00329	AAA	8.34159	0.808356	2.02833	fail	fail
93	O1c2c3c4c(c([O-])c2C)c([O-])c(NC(=O)/C(=C\C=C\C(C)C(O)C(C)C(O)C(C)C(OC(=O)C)C(C)C(OC)\C=C/OC1(C)C3=O)/C)c(N1CC[NH+](CC1)Cc1ccc(cc1)C(C)C)c4O	0.00329	AAA	8.36312	0.769828	2.01048	fail	fail
94	O1c2c3c4c(c([O-])c2C)c([O-])c(NC(=O)/C(=C/C=C\C(C)C(O)C(C)C(O)C(C)C(OC(=O)C)C(C)C(OC)\C=C\OC1(C)C3=O)/C)c(N(N1CCOCC1)N1CCOCC1)c4O	0.00341	AAA	7.55005	-0.342614	1.04001	fail	fail
95	O1c2c3c4c(c([O-])c2C)c([O-])c(NC(=O)/C(=C/C=C\C(C)C(O)C(C)C(O)C(C)C(OC(=O)C)C(C)C(OC)\C=C\OC1(C)C3=O)/C)c(\C=N/N1CC[NH+](CC1)C1CCCC1)c4O	0.00342	AAA	7.65197	-0.364223	1.19174	fail	fail
96	Fc1ncc(nc1)C(OCCCCCCCCCC)=O	0.0035	AAA	-2.11877	-0.087762	0.94787	pass	pass
97	O1c2c3c4c(c([O-])c2C)c([O-])c(NC(=O)/C(=C/C=C\C(C)C(O)C(C)C(O)C(C)C(OC(=O)C)C(C)C(OC)\C=C/OC1(C)C3=O)/C)c(\C=N/N1CC[NH+](CC1)C)c4O	0.00365	AAA	6.8873	-0.193699	0.511602	pass	pass
98	O(C(=O)c1ncc(nc1)C)CCCCCCCCC	0.0038	AAA	-2.25018	-0.067078	0.855494	pass	pass
99	O(C)c1cc(ccc1)\C=N\NC(=O)c1cccnc1	0.00392	AAA	-1.97285	2.42698	-0.241523	pass	pass
100	O1c2c3c4c(c([O-])c2C)C(=O)C(NC(=O)/C(=C\C=C/C(C)C(O)C(C)C(O)C(C)C(OC(=O)C)C(C)C(OC)\C=C/OC1(C)C3=O)/C)=C1Oc2c(N=C14)c(O)cc(N(CCOC)CCOC)c2	0.0043	AAA	8.48568	-0.248063	1.62426	fail	fail
101	O(C(=O)c1nccnc1)Cc1ccccc1	0.0047	AAA	-2.68304	2.69088	-0.307329	pass	pass
102	O1c2c3c4c(c([O-])c2C)C(=O)C(NC(=O)/C(=C/C=C/C(C)C(O)C(C)C(O)C(C)C(OC(=O)C)C(C)C(OC)\C=C\OC1(C)C3=O)/C)=C1NC2(N=C14)CC[NH2+]CC2	0.00506	AAA	6.74574	-1.5795	0.604787	fail	fail
103	FC(F)(F)Oc1ccc(cc1)CC1CCN(CC1)c1nc2c(cc(OCC3(Oc4nc([N+](=O)[O-])cn4C3)C)cc2)cc1	0.00514	AAA	2.50421	2.46069	2.20724	pass	pass
104	FC(F)(F)c1ccc(cc1)\C=C\CC[NH+]1CCC(CC1)c1ccc(OCC2(Oc3nc([N+](=O)[O-])cn3C2)C)cc1	0.00538	AAA	2.0194	1.4492	1.77143	pass	pass
105	FC(F)(F)Oc1ccc(cc1)COC1CCN(CC1)c1ccc(OCC2(Oc3nc([N+](=O)[O-])cn3C2)C)cc1	0.00547	AAA	1.7981	1.6037	1.62226	pass	pass
106	Brc1ccc(NC(=O)COc2c3c4c5OC(O\C=C/C(OC)C(C)C(OC(=O)C)C(C)C(O)C(C)C(O)C(\C=C/C=C(\C)/C(=O)Nc(c2)c([O-])c3c([O-])c5C)C)(C)C4=O)cc1	0.00551	AAA	7.7856	0.684199	1.87826	fail	fail
107	O=C(NN)c1cc([N+](=O)[O-])ccc1	0.00552	AAA	-2.84352	1.60786	-2.06883	fail	fail
108	Clc1ncc(nc1)C(OCC(C)C)=O	0.00559	AAA	-3.38782	0.891278	-0.472849	pass	pass
109	FC(F)(F)c1ccc(cc1)COC1CCN(CC1)c1ccc(OCC2(Oc3nc([N+](=O)[O-])cn3C2)C)cc1	0.00563	AAA	1.56564	1.64192	1.45716	pass	pass
110	Clc1ccc(NC(OC2CCN(CC2)c2ccc(OCC3(Oc4nc([N+](=O)[O-])cn4C3)C)cc2)=O)cc1	0.00568	AAA	2.24329	1.59532	1.06216	pass	pass
111	O1c2c3c4c(c([O-])c2C)C(=O)C(NC(=O)/C(=C/C=C\C(C)C(O)C(C)C(O)C(C)C(OC(=O)C)C(C)C(OC)\C=C/OC1(C)C3=O)/C)=C(N1CC\C(=N\NC(=O)N)\CC1)C4=O	0.00589	AAA	7.33622	-1.2764	0.006141	fail	fail
112	Clc1ncc(nc1)C(OC(CCCCCC)(CCCCC)C)=O	0.0059	AAA	-1.55379	-0.279073	1.61105	pass	pass
113	s1c(\C=N\N=C\c2sc([N+](=O)[O-])cc2)ccc1[N+](=O)[O-]	0.006	AAA	-1.50036	2.09758	-0.767548	pass	pass
114	O1c2c3c4c(c([O-])c2C)C(=O)C(NC(=O)/C(=C/C=C/C(C)C(O)C(C)C(O)C(C)C(OC(=O)C)C(C)C(OC)\C=C\OC1(C)C3=O)/C)=C1NC2(N=C14)CC[NH+](CC2)CCC	0.006	AAA	7.18583	-1.79375	1.39906	fail	fail
115	O1c2c3c4c(c([O-])c2C)c([O-])c(NC(=O)/C(=C/C=C\C(C)C(O)C(C)C(O)C(C)C(OC(=O)C)C(C)C(OC)\C=C/OC1(C)C3=O)/C)cc4OCC(=O)N1CCCCC1	0.00609	AAA	6.66371	-0.24534	1.35414	fail	fail
116	O1c2c3c4c(c([O-])c2C)c([O-])c(NC(=O)/C(=C/C=C\C(C)C(O)C(C)C(O)C(C)C(OC(=O)C)C(C)C(OC)\C=C\OC1(C)C3=O)/C)c1[nH]c(nc14)N1CC[NH+](CC1)C	0.00611	AAA	7.28659	-0.093264	1.11386	fail	fail
117	O1c2c3c4c(c([O-])c2C)C(=O)C(NC(=O)/C(=C/C=C\C(C)C(O)C(C)C(O)C(C)C(OC(=O)C)C(C)C(OC)\C=C\OC1(C)C3=O)/C)=C1NC2(N=C14)CC[NH+](CC2)CC	0.00611	AAA	6.97776	-1.6914	1.17781	fail	fail
118	O1c2c3c4c(c([O-])c2C)c([O-])c(NC(=O)/C(=C/C=C\C(C)C(O)C(C)C(O)C(C)C(OC(=O)C)C(C)C(OC)\C=C/OC1(C)C3=O)/C)c1[nH]c(nc14)N(CCCC)C	0.00621	AAA	7.06562	-0.076214	1.85628	fail	fail
119	O1c2c3c4c(c([O-])c2C)c([O-])c(NC(=O)/C(=C\C=C\C(C)C(O)C(C)C(O)C(C)C(OC(=O)C)C(C)C(OC)\C=C/OC1(C)C3=O)/C)c1[nH]c(nc14)N1CCOCC1	0.00621	AAA	7.01571	0.047107	1.33622	fail	fail
120	O1c2c3c4c(c([O-])c2C)c([O-])c(NC(=O)/C(=C\C=C\C(C)C(O)C(C)C(O)C(C)C(OC(=O)C)C(C)C(OC)\C=C\OC1(C)C3=O)/C)c1[nH]c(nc14)N1CCCCC1	0.00623	AAA	7.00214	0.064921	1.70701	fail	fail
121	O1c2c3c4c(c([O-])c2C)C(=O)C(NC(=O)/C(=C/C=C\C(C)C(O)C(C)C(O)C(C)C(OC(=O)C)C(C)C(OC)\C=C/OC1(C)C3=O)/C)=C1Oc2c(N=C14)c(O)cc(N1CC[NH+](CC1)C(C)C)c2	0.00647	AAA	8.44739	-0.116597	1.44751	fail	fail
122	O1c2c3c4c(c([O-])c2C)c([O-])c(NC(=O)/C(=C/C=C\C(C)C(O)C(C)C(O)C(C)C(OC(=O)C)C(C)C(OC)\C=C/OC1(C)C3=O)/C)cc4O	0.00719	AAA	4.97663	0.421808	0.262129	fail	fail
123	O=C(NN)c1ccccc1	0.00734	AAA	-3.67787	1.75878	-1.63279	fail	fail
124	Clc1c2N(C=C(C(=O)[O-])C(=O)c2cc(F)c1N1CC2C([NH2+]CCC2)C1)C1CC1	0.00739	AAA	-0.561647	0.670015	-0.050475	pass	pass
125	FC1CC1N1C=C(C(=O)[O-])C(=O)c2c1c(C)c(N1CC3C([NH2+]CCC3)C1)c(F)c2	0.00744	AAA	-0.401321	0.539447	-0.046287	pass	pass
126	Fc1cc2c(N(C=C(C(=O)[O-])C2=O)C2CC2)c(C)c1N1CC2C([NH2+]CCC2)C1	0.00778	AAA	-0.487256	0.525094	0.056863	pass	pass
127	[Hg](OC(=O)C(O)C)c1ccccc1	0.00791	AAA	-12.2091	-33.5153	-170.649	pass	pass
128	Clc1ncc(nc1)C(OCc1ccccc1)=O	0.00804	AAA	-2.57304	2.77012	-0.197655	pass	pass
129	SCC(NC(=O)CCC([NH3+])C(=O)[O-])C(=O)NCC(=O)[O-]	0.00816	AAA	-1.11589	-1.69177	-3.28087	pass	pass
130	O1c2c3c4c(c([O-])c2C)c([O-])c(NC(=O)/C(=C/C=C\C(C)C(O)C(C)C(O)C(C)C(OC(=O)C)C(C)C(OC)\C=C\OC1(C)C3=O)/C)c1Oc2c(Nc14)c(O)cc(N1CC[NH+](CC1)C(C)(C)C)c2	0.00849	AAA	8.90931	0.799672	1.44785	fail	fail
131	O1c2c3c4c(c([O-])c2C)C(=O)C(NC(=O)/C(=C/C=C\C(C)C(O)C(C)C(O)C(C)C(OC(=O)C)C(C)C(OC)\C=C/OC1(C)C3=O)/C)=C1Oc2c(N=C14)c(O)cc(N1CC[NH+](CC1)C(C)(C)C)c2	0.0085	AAA	8.62673	-0.171871	1.58384	fail	fail
132	O1c(c(C)c2O)c(c3c2C(=O)C(NC(=O)\C(\C)=C/C=C/[C@H](C)[C@H](O)[C@@H](C)[C@@H](O)[C@@H](C)[C@H](OC(=O)C)[C@H](C)[C@@H](OC)\C=C\O4)=C(NC56CC[NH+](CC(C)C)CC5)C3=N6)C(=O)[C@]14C	0.009	AAA	7.53883	-1.7627	1.50969	fail	fail
133	O1c2c3c4c(c([O-])c2C)C(=O)C(NC(=O)/C(=C\C=C/C(C)C(O)C(C)C(O)C(C)C(OC(=O)C)C(C)C(OC)\C=C\OC1(C)C3=O)/C)=C1Oc2c(N=C14)c(O)cc(N(CC(C)C)C)c2	0.00904	AAA	7.80831	0.089912	1.7727	fail	fail
134	O1c2c3c4c(c([O-])c2C)C(=O)C(NC(=O)/C(=C/C=C\C(C)C(O)C(C)C(O)C(C)C(OC(=O)C)C(C)C(OC)\C=C\OC1(C)C3=O)/C)=C1Oc2c(N=C14)c(O)cc(N1CCOCC1)c2	0.00904	AAA	7.79085	0.218048	1.2348	fail	fail
135	Clc1ncc(nc1)C(OC(C)(C)C)=O	0.0093	AAA	-3.42975	0.952737	-0.571135	pass	pass
136	O1c2c3c4c(c([O-])c2C)C(=O)C(NC(=O)/C(=C\C=C/C(C)C(O)C(C)C(O)C(C)C(OC(=O)C)C(C)C(OC)\C=C\OC1(C)C3=O)/C)=C1Oc2c(N=C14)c(O)cc(N1CCC1)c2	0.00936	AAA	7.40927	0.327371	1.29424	fail	fail
137	O1c2c3c4c(c([O-])c2C)C(=O)C(NC(=O)/C(=C/C=C\C(C)C(O)C(C)C(O)C(C)C(OC(=O)C)C(C)C(OC)\C=C/OC1(C)C3=O)/C)=C1Oc2c(N=C14)c(O)cc(N(C)C)c2	0.00949	AAA	7.21903	0.327823	1.13982	fail	fail
138	Fc1cc(ccc1N1CCN(CC1)C(OCC)=O)CNC(=O)c1oc([N+](=O)[O-])cc1	0.00951	AAA	0.347234	1.37928	-0.007661	pass	pass
139	Clc1c2N(C=C(C(=O)[O-])C(=O)c2cc(F)c1N1CC2C([NH2+]CCC2)C1)C1CC1	0.00986	AAA	-0.561647	0.670015	-0.050475	pass	pass
140	s1cc(nc1-c1ccc(cc1)C(F)(F)F)C[NH+]1CCC(CC1)c1ccc(OCC2(Oc3nc([N+](=O)[O-])cn3C2)C)cc1	0.00999	AAA	2.56998	2.34792	1.59725	pass	pass
141	O1c2c3c4c(c([O-])c2C)C(=O)C(NC(=O)/C(=C/C=C\C(C)C(O)C(C)C(O)C(C)C(OC(=O)C)C(C)C(OC)\C=C/OC1(C)C3=O)/C)=C(\C=N/N=C/N1CCCCC1)C4=O	0.0102	AAA	6.72308	-1.18923	1.36927	fail	fail
142	Clc1c(cc(Cl)cc1Cl)\C=C\C[NH+]1CCN(CC1)c1ccc(OCC2(Oc3nc([N+](=O)[O-])cn3C2)C)cc1	0.0103	AAA	1.71797	1.70378	1.58305	fail	fail
143	Clc1cc(Cl)cc(Cl)c1\C=C\C[NH+]1CCN(CC1)c1ccc(OCC2(Oc3nc([N+](=O)[O-])cn3C2)C)cc1	0.0103	AAA	1.71797	1.70378	1.58305	fail	fail
144	O1C(C)C(N(C(=O)C2N(CC(C2)CC)C(=O)C(N(C(=O)C(O)CC)C)C(C)C)C)C(=O)NC(CC(C)C)C(=O)N2C(CC(C2)C)C(=O)NC(CCC(C)C)C(=O)N(C)C(C(C)C)C(=O)N2C(CCC2)C(=O)N(C)C(CC(C)C)C(=O)NCC1=O	0.0105	AAA	12.0892	-4.7709	2.87198	pass	pass
145	S=C(N\N=C/1\c2cc(ccc2N(C[NH+]2CCN(CC2)c2cc3N(C=C(C(=O)[O-])C(=O)c3cc2F)C2CC2)C\1=O)C)N	0.01082	AAA	3.29617	1.4	0.043741	fail	fail
146	O1c2c3c4c(c([O-])c2C)c([O-])c(NC(=O)/C(=C/C=C\C(C)C(O)C(C)C(O)C(C)C(OC(=O)C)C(C)C(OC)\C=C/OC1(C)C3=O)/C)c(N(NC1CCCCC1)NC1CCCCC1)c4O	0.011	AAA	8.19577	-0.52776	1.79274	fail	fail
147	S=C([N-]\N=C(/c(cc(C)cc1)c1N2C[NH+]3CCN(c4cc(N(C5CC5)C=C(C([O-])=O)C6=O)c6cc4F)CC3)\C2=O)N	0.011	AAA	3.20059	1.41146	0.32986	fail	fail
148	O(C(=O)c1nccnc1)CC(C)C	0.0111	AAA	-3.49842	0.802382	-0.581012	pass	pass
149	O(C(=O)c1ncc(nc1)C)CCC	0.0111	AAA	-3.49811	0.800984	-0.586914	pass	pass
150	FC(F)(F)c1ccc(cc1)\C=C\CC1CCN(CC1)c1ccc(OCC2(Oc3nc([N+](=O)[O-])cn3C2)C)cc1	0.0111	AAA	1.74559	1.63514	2.06972	pass	pass
151	Clc1cc2cc(sc2cc1)C[NH+]1CCN(CC1)c1ccc(OCC2(Oc3nc([N+](=O)[O-])cn3C2)C)cc1	0.0111	AAA	1.81427	2.35897	1.44784	pass	pass
152	FC(F)(F)Oc1ccc(OC2CCN(CC2)c2ccc(OCC3(Oc4nc([N+](=O)[O-])cn4C3)C)cc2)cc1	0.0112	AAA	1.59578	1.74186	1.44866	pass	pass
153	FC(F)(F)Oc1ccc(cc1)CC1CCN(CC1)c1ncc(OCC2(Oc3nc([N+](=O)[O-])cn3C2)C)cc1	0.0112	AAA	1.54344	1.39919	1.55976	pass	pass
154	FC(F)(F)Oc1ccc(cc1)CC1CCN(CC1)c1ccc(OCC2(Oc3nc([N+](=O)[O-])cn3C2)C)cc1	0.0113	AAA	1.57673	1.72736	1.86049	pass	pass
155	O1c2c3c4c(c([O-])c2C)c([O-])c(NC(=O)/C(=C\C=C\C(C)C(O)C(C)C(O)C(C)C(OC(=O)C)C(C)C(OC)\C=C\OC1(C)C3=O)/C)c1[nH]c(nc14)N(CCOCC)CCOCC	0.0114	AAA	8.12463	-0.54828	2.02723	fail	fail
156	Clc1cc2oc(cc2cc1)C[NH+]1CCN(CC1)c1ccc(OCC2(Oc3nc([N+](=O)[O-])cn3C2)C)cc1	0.0114	AAA	1.82529	2.34411	1.20695	pass	pass
157	O1c2c3c4c(c([O-])c2C)c([O-])c(NC(=O)/C(=C/C=C\C(C)C(O)C(C)C(O)C(C)C(OC(=O)C)C(C)C(OC)\C=C/OC1(C)C3=O)/C)c(\C=N/N=C/N(C)C1CCCCC1)c4O	0.0116	AAA	7.45158	-0.217037	1.53972	fail	fail
158	FC(F)(F)c1ccc(OC2CCN(CC2)c2ccc(OCC3(Oc4nc([N+](=O)[O-])cn4C3)C)cc2)cc1	0.0116	AAA	1.35804	1.75412	1.35188	pass	pass
159	Clc1ncc(nc1)C(OC(CCCCCCC)(CCCC)C)=O	0.0117	AAA	-1.55379	-0.279073	1.61105	pass	pass
160	O1c2c3c4c(c([O-])c2C)c([O-])c(NC(=O)/C(=C\C=C\C(C)C(O)C(C)C(O)C(C)C(OC(=O)C)C(C)C(OC)\C=C\OC1(C)C3=O)/C)c1[nH]c(nc14)N(CCCC)CCCC	0.0118	AAA	7.68562	-0.336902	2.46979	fail	fail
161	O1c2c3c4c(c([O-])c2C)c([O-])c(NC(=O)/C(=C\C=C\C(C)C(O)C(C)C(O)C(C)C(OC(=O)C)C(C)C(OC)\C=C\OC1(C)C3=O)/C)c1[nH]c(nc14)N(C(CC)C)C(CC)C	0.0118	AAA	7.62935	-0.279968	2.38377	fail	fail
162	O1c2c3c4c(c([O-])c2C)c([O-])c(NC(=O)/C(=C/C=C\C(C)C(O)C(C)C(O)C(C)C(OC(=O)C)C(C)C(OC)\C=C/OC1(C)C3=O)/C)c(\C=N/N=C\N1CCCCC1)c4O	0.012	AAA	7.06471	-0.092751	1.14978	fail	fail
163	O1c2c3c4c(c([O-])c2C)c([O-])c(NC(=O)/C(=C/C=C\C(C)C(O)C(C)C(O)C(C)C(OC(=O)C)C(C)C(OC)\C=C/OC1(C)C3=O)/C)cc4OCC(=O)N	0.012	AAA	6.04127	-0.04307	0.071289	fail	fail
164	O1c2c3c4c(c([O-])c2C)c([O-])c(NC(=O)/C(=C/C=C\C(C)C(O)C(C)C(O)C(C)C(OC(=O)C)C(C)C(OC)\C=C/OC1(C)C3=O)/C)cc4OCC(=O)Nc1ccccc1	0.0121	AAA	7.23004	1.07167	1.33916	fail	fail
165	Clc1ncc(nc1)C(OC(CCCCCC)(CCCC)C)=O	0.0122	AAA	-1.76102	-0.185339	1.40264	pass	pass
166	O1c2c3c4c(c([O-])c2C)c([O-])c(NC(=O)/C(=C\C=C\C(C)C(O)C(C)C(O)C(C)C(OC(=O)C)C(C)C(OC)\C=C\OC1(C)C3=O)/C)c1[nH]c(nc14)N1CCCCCC1	0.0122	AAA	7.18115	0.019025	1.88312	fail	fail
167	O1c2c3c4c(c([O-])c2C)c([O-])c(NC(=O)/C(=C/C=C\C(C)C(O)C(C)C(O)C(C)C(OC(=O)C)C(C)C(OC)\C=C/OC1(C)C3=O)/C)cc4OCC(=O)N1CCCC1	0.0124	AAA	6.48349	-0.200154	1.17706	fail	fail
168	O1c2c3c4c(c([O-])c2C)c([O-])c(NC(=O)/C(=C\C=C/C(C)C(O)C(C)C(O)C(C)C(OC(=O)C)C(C)C(OC)\C=C\OC1(C)C3=O)/C)c1[nH]c(nc14)N1CCCC1	0.0127	AAA	6.82092	0.141907	1.52618	fail	fail
169	Clc1ncc(nc1)C(OC(CCCCC)(CCCC)C)=O	0.0128	AAA	-1.96299	-0.062894	1.12468	pass	pass
170	Fc1c(\C=N\NC(=O)c2ccncc2)c(F)c(F)c(F)c1F	0.013	AAA	-1.917	2.81894	-0.815881	fail	fail
171	FC1CC1N1C=C(C(=O)[O-])C(=O)c2c1c(OC)c(N1CC3C([NH2+]CCC3)C1)c(F)c2	0.013	AAA	-0.171112	0.466818	-0.229662	pass	pass
172	Fc1cc2c(N(C=C(C(=O)[O-])C2=O)C2CC2)c(C)c1N1CC2(CC2)C([NH3+])C1	0.013	AAA	-0.521217	0.567776	-0.322372	pass	pass
173	o1c(C(=O)N2CCc(cc(N3CC[NH+](Cc4ccccc4)CC3)cc5)c5C2)ccc1[N+](=O)[O-]	0.013	AAA	1.04071	2.64039	0.986873	pass	pass
174	O1c2c3c4c(c([O-])c2C)c([O-])c(NC(=O)/C(=C\C=C\C(C)C(O)C(C)C(O)C(C)C(OC(=O)C)C(C)C(OC)\C=C/OC1(C)C3=O)/C)c(\C=N/N(C)C)c4O	0.0131	AAA	6.04048	0.093697	0.630052	fail	fail
175	O1c2c3c4c(c([O-])c2C)C(=O)C(NC(=O)/C(=C\C=C/C(C)C(O)C(C)C(O)C(C)C(OC(=O)C)C(C)C(OC)\C=C/OC1(C)C3=O)/C)=C1Oc2c(N=C14)c(O)cc(N1CC[NH+](CC1)C(CC)C)c2	0.0133	AAA	8.65438	-0.190366	1.66559	fail	fail
176	O1c2c3c4c(c([O-])c2C)C(=O)C(NC(=O)/C(=C\C=C/C(C)C(O)C(C)C(O)C(C)C(OC(=O)C)C(C)C(OC)\C=C/OC1(C)C3=O)/C)=C1Oc2c(N=C14)c(O)cc(N1CC[NH+](CC1)C(CC)C)c2	0.0133	AAA	8.65438	-0.190366	1.66559	fail	fail
177	O1c2c3c4c(c([O-])c2C)C(=O)C(NC(=O)/C(=C/C=C\C(C)C(O)C(C)C(O)C(C)C(OC(=O)C)C(C)C(OC)\C=C\OC1(C)C3=O)/C)=C1Oc2c(N=C14)c(O)cc(N1CC[NH+](CC1)C(CC)C)c2	0.0133	AAA	8.65438	-0.190366	1.66559	fail	fail
178	O1c2c3c4c(c([O-])c2C)C(=O)C(NC(=O)/C(=C\C=C\C(C)C(O)C(C)C(O)C(C)C(OC(=O)C)C(C)C(OC)\C=C/OC1(C)C3=O)/C)=C1Oc2c(N=C14)c(O)cc(N1CC[NH+](CC1)CCC)c2	0.0135	AAA	8.4751	-0.14138	1.50083	fail	fail
179	O1c2nc([N+](=O)[O-])cn2CC1(CCCCCCC)C	0.0138	AAA	-2.24806	-1.15749	0.31926	pass	pass
180	O1c2c3c4c(c([O-])c2C)c([O-])c(NC(=O)/C(=C/C=C\C(C)C(O)C(C)C(O)C(C)C(O)C(C)C(OC)\C=C/OC1(C)C3=O)/C)cc4N=NC(=[NH2+])N	0.0141	AAA	5.89358	0.06901	-1.00748	fail	fail
181	Clc1c2N(C=C(C(=O)[O-])C(=O)c2cc(F)c1N1CC2C([NH2+]CCC2)C1)C1CC1F	0.0142	AAA	-0.475787	0.684341	-0.153656	pass	pass
182	O1c2c3c4c(c([O-])c2C)C(=O)C(NC(=O)C(CCCC(C)C(O)C(C)C(O)C(C)C(OC(=O)C)C(C)C(OC)\C=C\OC1(C)C3=O)C)=CC4=O	0.0143	AAA	4.59613	-0.861335	0.686753	fail	fail
183	O=C(NN)c1nccnc1	0.0145	AAA	-3.63836	1.42856	-2.5463	fail	fail
184	O=C(NN)c1cccnc1	0.0146	AAA	-3.70485	1.43708	-2.10239	fail	fail
185	FC(F)(F)c1ccccc1C[NH+](C)C1CCN(CC1)c1ccc(OCC2(Oc3nc([N+](=O)[O-])cn3C2)C)cc1	0.0146	AAA	1.82441	1.43965	1.32832	pass	pass
186	FC1CC1N1C=C(C(=O)[O-])C(=O)c2c1c(OC)c(N1CC3(CC3)C([NH3+])C1)c(F)c2	0.0148	AAA	-0.205799	0.508473	-0.606311	pass	pass
187	o1c(ccc1[N+](=O)[O-])C(=O)NCc1ccc(N2CCN(CC2)C(=O)NC(C)C)cc1	0.0149	AAA	0.535397	1.24288	-0.043776	pass	pass
188	o1c(C(=O)NCc2ccc(N3CCN(C(OCC)=O)CC3)cc2)ccc1[N+](=O)[O-]	0.015	AAA	0.25719	1.36098	0.034288	pass	pass
189	o1c(C(=O)NCc2ccc(N3CC[NH+](Cc4ccccc4)CC3)nc2)ccc1[N+](=O)[O-]	0.015	AAA	0.820486	2.31362	0.287569	pass	pass
190	Clc1c2N(C=C(C(=O)[O-])C(=O)c2cc(F)c1N1CC2(CC2)C([NH3+])C1)C1CC1	0.0153	AAA	-0.597818	0.74375	-0.434788	pass	pass
191	FC1CC1N1C=C(C(=O)[O-])C(=O)c2c1c(C)c(N1CC3(CC3)C([NH3+])C1)c(F)c2	0.0154	AAA	-0.437891	0.61324	-0.429249	pass	pass
192	Clc1ncc(nc1)C(OC(CCCCCCC)(CCCCC)C)=O	0.0158	AAA	-1.34732	-0.368711	1.81796	pass	pass
193	S1CCN(CC1)c1ccc(N2CC(OC2=O)CNC(=O)C)cc1F	0.0158	AAA	-1.24563	0.606731	-0.125954	pass	pass
194	O=C(NN)c1[nH]cnc1	0.0159	AAA	-3.69718	1.12896	-2.85601	fail	fail
195	Clc1ncc(nc1)C(OC(CC)(CC)C)=O	0.0165	AAA	-3.00703	0.598974	-0.024738	pass	pass
196	FC(F)(F)Oc1ccc(OC2CCN(CC2)c2ccc(cc2)C[NH+]2CCN(CC2)c2ccc(OCC3(Oc4nc([N+](=O)[O-])cn4C3)C)cc2)cc1	0.0169	AAA	4.83861	2.2267	2.63835	pass	pass
197	O1C(CO)C(O)C(O)C([NH2+]C)C1OC1C(O)(C=O)C(OC1OC1C(NC(=[NH2+])N)C(O)C(NC(=[NH2+])N)C(O)C1O)C	0.0171	AAA	5.2771	-3.67484	-7.54957	fail	fail
198	Clc1ccc(cc1)C(=O)NN	0.0176	AAA	-3.57551	1.86418	-1.62287	fail	fail
199	O1c2c3c4c(c([O-])c2C)c([O-])c(NC(=O)/C(=C/C=C\C(C)C(O)C(C)C(O)C(C)C(OC(=O)C)C(C)C(OC)\C=C\OC1(C)C3=O)/C)c1Oc2c(Nc14)c(O)cc(N1CC[NH+](CC1)CC(C)C)c2	0.018	AAA	8.93689	0.779048	1.51985	fail	fail
200	O1c2c3c4c(c([O-])c2C)c([O-])c(NC(=O)/C(=C\C=C/C(C)C(O)C(C)C(O)C(C)C(OC(=O)C)C(C)C(OC)\C=C\OC1(C)C3=O)/C)c1Oc2c(Nc14)c(O)cc(N1CC[NH+](CC1)C(CC)C)c2	0.018	AAA	8.93695	0.781141	1.52943	fail	fail
201	Brc1cc2cc(C(C(O)(CC[NH+](C)C)c3c4c(ccc3)cccc4)c3ccccc3)c(OC)nc2cc1	0.018	AAA	2.07933	4.75878	2.50032	pass	pass
202	Brc1cc2cc(C(C(O)(CC[NH+](C)C)c3c4c(ccc3)cccc4)c3ccccc3)c(OC)nc2cc1	0.018	AAA	2.07933	4.75878	2.50032	pass	pass
203	Clc1ccc(NNC(=O)C(N=[N+]=[N-])(CCCC)CCCC)cc1	0.018	AAA	-1.08642	0.317009	0.458899	fail	fail
204	O1c2c3c4c(c([O-])c2C)C(=O)C(NC(=O)/C(=C/C=C\C(C)C(O)C(C)C(O)C(C)C(OC(=O)C)C(C)C(OC)\C=C/OC1(C)C3=O)/C)=C1Oc2c(N=C14)c(O)cc(N1CC[NH+](CC1)CCC=C)c2	0.0181	AAA	8.692	-0.149055	1.62568	fail	fail
205	O1c2c3c4c(c([O-])c2C)c([O-])c(NC(=O)/C(=C/C=C\C(C)C(O)C(C)C(O)C(C)C(OC(=O)C)C(C)C(OC)\C=C/OC1(C)C3=O)/C)c1Oc2c(Nc14)c(O)cc(N1CC[NH+](CC1)CC1CC1)c2	0.0181	AAA	8.95227	0.860995	1.46056	fail	fail
206	O1c2c3c4c(c([O-])c2C)c([O-])c(NC(=O)/C(=C/C=C\C(C)C(O)C(C)C(O)C(C)C(OC(=O)C)C(C)C(OC)\C=C\OC1(C)C3=O)/C)c1Oc2c(Nc14)c(O)cc(N1CC[NH+](CC1)CCC=C)c2	0.0181	AAA	8.97403	0.82102	1.48942	fail	fail
207	O1c2c3c4c(c([O-])c2C)C(=O)C(NC(=O)/C(=C/C=C\C(C)C(O)C(C)C(O)C(C)C(OC(=O)C)C(C)C(OC)\C=C\OC1(C)C3=O)/C)=C1Oc2c(N=C14)c(O)cc(N(CCc1ncccc1)C)c2	0.0182	AAA	8.75685	0.936388	1.96386	fail	fail
208	O1c2c3c4c(c([O-])c2C)c([O-])c(NC(=O)/C(=C/C=C\C(C)C(O)C(C)C(O)C(C)C(OC(=O)C)C(C)C(OC)\C=C/OC1(C)C3=O)/C)c(\C=N/N=C(/N(CC=C)CC=C)\C)c4O	0.0186	AAA	7.53852	-0.290761	1.49951	fail	fail
209	O1c2c3c4c(c([O-])c2C)c([O-])c(NC(=O)/C(=C/C=C\C(C)C(O)C(C)C(O)C(C)C(OC(=O)C)C(C)C(OC)\C=C/OC1(C)C3=O)/C)c(\C=N/N=C(\N1CCOCC1)/C)c4O	0.0188	AAA	7.25596	-0.170633	0.88739	fail	fail
210	O1c2c3c4c(c([O-])c2C)c([O-])c(NC(=O)/C(=C/C=C\C(C)C(O)C(C)C(O)C(C)C(OC(=O)C)C(C)C(OC)\C=C/OC1(C)C3=O)/C)c(\C=N/N=C(\N(CC)CC)/CC)c4O	0.0188	AAA	7.3101	-0.328025	1.42036	fail	fail
211	O1c2c3c4c(c([O-])c2C)C(=O)C(NC(=O)/C(=C/C=C\C(C)C(O)C(C)C(O)C(C)C(OC(=O)C)C(C)C(OC)\C=C/OC1(C)C3=O)/C)=C1Oc2c(N=C14)c(O)cc(N1CC[NH+](CC1)C)c2	0.0189	AAA	8.05857	0.046426	1.08784	fail	fail
212	O1c2c3c4c(c([O-])c2C)C(=O)C(NC(=O)/C(=C/C=C\C(C)C(O)C(C)C(O)C(C)C(O)C(C)C(OC)\C=C\OC1(C)C3=O)/C)=C1Oc2c(N=C14)c(O)cc(N1CC[NH+](CC1)CC(C)C)c2	0.0189	AAA	8.2015	-0.137364	1.09917	fail	fail
213	O1c2c3c4c(c([O-])c2C)c([O-])c(NC(=O)/C(=C/C=C\C(C)C(O)C(C)C(O)C(C)C(OC(=O)C)C(C)C(OC)\C=C/OC1(C)C3=O)/C)c(\C=N/N=C(\N1CCCCC1)/C)c4O	0.0189	AAA	7.24314	-0.155217	1.25953	fail	fail
214	O1c2c3c4c(c([O-])c2C)c([O-])c(NC(=O)/C(=C/C=C\C(C)C(O)C(C)C(O)C(C)C(OC(=O)C)C(C)C(OC)\C=C/OC1(C)C3=O)/C)c(\C=N/N=C(\N(CC)CC)/C)c4O	0.0192	AAA	7.09922	-0.225234	1.1725	fail	fail
215	Clc1ccc(OCC2(Oc3nc([N+](=O)[O-])cn3C2)C)cc1	0.0194	AAA	-1.71888	1.16825	-0.256131	pass	pass
216	O1c2c3c4c(c([O-])c2C)c([O-])c(NC(=O)/C(=C/C=C\C(C)C(O)C(C)C(O)C(C)C(OC(=O)C)C(C)C(OC)\C=C/OC1(C)C3=O)/C)c(\C=N/N=C(\N(CC)C)/C)c4O	0.0195	AAA	6.89166	-0.143858	0.982515	fail	fail
217	O1c2c3c4c(c([O-])c2C)C(=O)C(NC(=O)/C(=C\C=C/C(C)C(O)C(C)C(O)C(C)C(OC(=O)C)C(C)C(OC)\C=C/OC1(C)C3=O)/C)=C1Oc2c(N=C14)c(O)cc(N1CCCC1)c2	0.0196	AAA	7.59307	0.253071	1.49872	fail	fail
218	Brc1cc2cc(C(C(O)(CC[NH+](C)C)c3ccccc3)c3ccccc3)c(OC)nc2cc1	0.0197	AAA	1.1297	3.78887	1.9238	pass	pass
219	O=C(NN)c1cc(N)ccc1	0.0198	AAA	-3.12465	1.50517	-2.34476	fail	fail
220	Clc1cc(ccc1Cl)C[NH+]1CCN(CC1)c1ccc(cc1)-c1ccc(OCC2(Oc3nc([N+](=O)[O-])cn3C2)C)cc1	0.0202	AAA	2.55987	2.89216	2.09463	fail	fail
221	O(C(=O)c1ccc(N)cc1[O-])c1cc(ccc1)C	0.0206	AAA	-2.03308	2.86103	-0.424919	fail	fail
222	FC(F)(F)Oc1ccc(cc1)\C=C/1\CCN(CC\1)c1nc2c(cc(OCC3(Oc4nc([N+](=O)[O-])cn4C3)C)cc2)cc1	0.0206	AAA	2.48977	2.56846	2.11898	pass	pass
223	Clc1ccc(cc1C(F)(F)F)\C=C\C[NH+]1CCN(CC1)c1ccc(OCC2(Oc3nc([N+](=O)[O-])cn3C2)C)cc1	0.0207	AAA	1.952	1.59882	1.45088	pass	pass
224	FC(F)(F)Oc1ccc(cc1)COCCC1CCN(CC1)c1ccc(OCC2(Oc3nc([N+](=O)[O-])cn3C2)C)cc1	0.0208	AAA	2.21723	1.40398	2.05412	pass	pass
225	FC(F)(F)Oc1cc2cc(oc2cc1)C[NH+]1CCN(CC1)c1ccc(OCC2(Oc3nc([N+](=O)[O-])cn3C2)C)cc1	0.0209	AAA	2.83878	2.19437	1.3	pass	pass
226	Clc1c(Cl)cc(N2C3=C\C(=N\C4CC([NH2+]C(C4)(C)C)(C)C)\C(Nc4cc(Cl)c(Cl)c(Cl)c4)=CC3=Nc3c2cccc3)cc1Cl	0.0211	AAA	2.71085	3.19185	2.87059	pass	pass
227	Fc1cc2c(N(C=C(C(=O)[O-])C2=O)C2CC2)c(OC)c1N1CC([NH+](CC1)CN1c2c(cccc2)\C(=N/NC(=O)N)\C1=O)C	0.0211	AAA	3.70596	1.16945	-0.145347	pass	pass
228	O1c2nc([N+](=O)[O-])cn2CC1(COc1ccc(N2CC[NH+](CC2)C\C=C\c2ccc(Oc3ccccc3)cc2)cc1)C	0.0211	AAA	2.98069	2.63756	2.06793	pass	pass
229	Fc1cc(ccc1C[NH+](C)C1CCN(CC1)c1ccc(OCC2(Oc3nc([N+](=O)[O-])cn3C2)C)cc1)C(F)(F)F	0.0213	AAA	1.91418	1.46621	1.28676	pass	pass
230	FC(F)(F)Oc1cc(ccc1)\C=C\C[NH+]1CCN(CC1)c1ccc(OCC2(Oc3nc([N+](=O)[O-])cn3C2)C)cc1	0.0214	AAA	2.08051	1.52631	1.46433	pass	pass
231	FC(F)(F)Oc1ccc(cc1)\C=C\C[NH+]1CCN(CC1)c1ccc(OCC2(Oc3nc([N+](=O)[O-])cn3C2)C)cc1	0.0214	AAA	2.08051	1.52631	1.46433	pass	pass
232	FC(F)(F)c1cc2cc(oc2cc1)C[NH+]1CCN(CC1)c1ccc(OCC2(Oc3nc([N+](=O)[O-])cn3C2)C)cc1	0.0215	AAA	2.16228	2.2666	1.22652	pass	pass
233	Clc1cc(ccc1NC1CCN(CC1)c1ccc(OCC2(Oc3nc([N+](=O)[O-])cn3C2)C)cc1)C(F)(F)F	0.0217	AAA	1.60502	1.75701	1.31581	fail	fail
234	O(C(=O)c1ccc(N)cc1[O-])c1ccccc1	0.0219	AAA	-2.20585	3.0071	-0.683142	fail	fail
235	FC(F)(F)Oc1ccc(N(C)C2CCN(CC2)c2ccc(OCC3(Oc4nc([N+](=O)[O-])cn4C3)C)cc2)cc1	0.0219	AAA	1.78489	1.6448	1.69432	fail	fail
236	FC(F)(F)c1ccccc1\C=C\C[NH+]1CCN(CC1)c1ccc(OCC2(Oc3nc([N+](=O)[O-])cn3C2)C)cc1	0.022	AAA	1.84878	1.56164	1.29979	pass	pass
237	Clc1cc(ccc1Cl)\C=C\C[NH+]1CCN(CC1)c1ccc(OCC2(Oc3nc([N+](=O)[O-])cn3C2)C)cc1	0.022	AAA	1.60973	1.64111	1.50103	pass	pass
238	Clc1c(cccc1Cl)\C=C\C[NH+]1CCN(CC1)c1ccc(OCC2(Oc3nc([N+](=O)[O-])cn3C2)C)cc1	0.022	AAA	1.60973	1.64111	1.50103	pass	pass
239	FC(F)(F)c1ccc(cc1)C(CC1CCN(CC1)c1ccc(OCC2(Oc3nc([N+](=O)[O-])cn3C2)C)cc1)=C	0.0221	AAA	1.74014	1.63773	2.07368	pass	pass
240	O1c2nc([N+](=O)[O-])cn2CC1(COc1ccc(N2CCC([NH+](Cc3ccc(cc3)CC(C)C)C)CC2)cc1)C	0.0224	AAA	2.15465	1.13535	1.97554	pass	pass
241	FC(F)(F)Oc1ccc(OC2CCN(CC2)c2ncc(OCC3(Oc4nc([N+](=O)[O-])cn4C3)C)cc2)cc1	0.0224	AAA	2.00193	1.35416	1.12489	pass	pass
242	Clc1ncc(nc1)C(OC(CCCCCCCC)(CCCC)C)=O	0.0225	AAA	-1.34732	-0.368711	1.81796	pass	pass
243	Clc1cc(OC)ccc1OCC1CCN(CC1)c1ccc(OCC2(Oc3nc([N+](=O)[O-])cn3C2)C)cc1	0.0227	AAA	1.63705	1.56142	1.63616	pass	pass
244	O1c2c3c4c(c([O-])c2C)c([O-])c(NC(=O)/C(=C/C=C\C(C)C(O)C(C)C(O)C(C)C(OC(=O)C)C(C)C(OC)\C=C/OC1(C)C3=O)/C)c(\C=N/N=C/[n+]1c2c(cccc2)ccc1)c4O	0.0228	AAA	8.13327	1.95375	1.73132	fail	fail
245	O1c2c3c4c(c([O-])c2C)c([O-])c(NC(=O)/C(=C\C=C/C(C)C(O)C(C)C(O)C(C)C(OC(=O)C)C(C)C(OC)\C=C/OC1(C)C3=O)/C)cc4OCC(=O)N(CCCC)CCCC	0.0231	AAA	7.35124	-0.65547	2.12223	fail	fail
246	O1c2c3c4c(c([O-])c2C)c([O-])c(NC(=O)/C(=C\C=C\C(C)C(O)C(C)C(O)C(C)C(OC(=O)C)C(C)C(OC)\C=C\OC1(C)C3=O)/C)c1[nH]c(nc14)N(Cc1ccccc1)CCC	0.0231	AAA	8.2299	1.07159	2.58162	pass	pass
247	Clc1cc(Cl)ccc1NC1CCN(CC1)c1ccc(OCC2(Oc3nc([N+](=O)[O-])cn3C2)C)cc1	0.0231	AAA	1.26849	1.82844	1.29727	fail	fail
248	Clc1cc(NC2CCN(CC2)c2ccc(OCC3(Oc4nc([N+](=O)[O-])cn4C3)C)cc2)ccc1Cl	0.0231	AAA	1.26849	1.82844	1.29727	fail	fail
249	Clc1ccc(cc1)\C=C\C[NH+]1CCN(CC1)c1ccc(OCC2(Oc3nc([N+](=O)[O-])cn3C2)C)cc1	0.0235	AAA	1.50648	1.60557	1.34996	pass	pass
250	O1c2c3c4c(c([O-])c2C)c([O-])c(NC(=O)/C(=C/C=C\C(C)C(O)C(C)C(O)C(C)C(OC(=O)C)C(C)C(OC)\C=C\OC1(C)C3=O)/C)c(\C=N/N1CC[NH+](CC1)CC=C)c4O	0.0236	AAA	7.31234	-0.276444	0.86127	fail	fail
251	O1c2c3c4c(c([O-])c2C)c([O-])c(NC(=O)/C(=C/C=C\C(C)C(O)C(C)C(O)C(C)C(OC(=O)C)C(C)C(OC)\C=C/OC1(C)C3=O)/C)c(\C=N/N=C\N(CCC)CCC)c4O	0.0236	AAA	7.33801	-0.347219	1.5051	fail	fail
252	Fc1cc(C)c(cc1)\C=C\C[NH+]1CCN(CC1)c1ccc(OCC2(Oc3nc([N+](=O)[O-])cn3C2)C)cc1	0.0236	AAA	1.66873	1.51775	1.40919	pass	pass
253	O1c2c3c4c(c([O-])c2C)c([O-])c(NC(=O)/C(=C\C=C\C(C)C(O)C(C)C(O)C(C)C(OC(=O)C)C(C)C(OC)\C=C\OC1(C)C3=O)/C)c1[nH]c(nc14)N(Cc1ccccc1)C	0.0238	AAA	7.81759	1.22872	2.1774	fail	fail
254	FC(F)(F)Oc1cc2c(N3C(=Nc4c(cncc4)C3=O)C2=O)cc1	0.024	AAA	-1.3682	2.85589	-0.487338	pass	pass
255	O1c2c3c4c(c([O-])c2C)c([O-])c(NC(=O)/C(=C\C=C\C(C)C(O)C(C)C(O)C(C)C(OC(=O)C)C(C)C(OC)\C=C/OC1(C)C3=O)/C)c(\C=N/N=C\N1CCOCC1)c4O	0.024	AAA	7.08244	-0.08098	0.708378	fail	fail
256	O1c2c3c4c(c([O-])c2C)c([O-])c(NC(=O)/C(=C/C=C\C(C)C(O)C(C)C(O)C(C)C(OC(=O)C)C(C)C(OC)\C=C/OC1(C)C3=O)/C)c(\C=N/N(C)c1ccccc1)c4O	0.0242	AAA	7.21738	1.27689	1.45607	fail	fail
257	O1c2c3c4c(c([O-])c2C)c([O-])c(NC(=O)/C(=C\C=C\C(C)C(O)C(C)C(O)C(C)C(OC(=O)C)C(C)C(OC)\C=C/OC1(C)C3=O)/C)c1[nH]c(nc14)N(C)c1ccccc1	0.0242	AAA	7.60681	1.35697	2.04179	fail	fail
258	O1c2c3c4c(c([O-])c2C)c([O-])c(NC(=O)/C(=C\C=C\C(C)C(O)C(C)C(O)C(C)C(OC(=O)C)C(C)C(OC)\C=C/OC1(C)C3=O)/C)c(\C=N/N1CCCCCC1)c4O	0.0244	AAA	6.77959	-0.050277	1.27626	fail	fail
259	O1c2c3c4c(c([O-])c2C)c([O-])c(NC(=O)/C(=C/C=C\C(C)C(O)C(C)C(O)C(C)C(OC(=O)C)C(C)C(OC)\C=C/OC1(C)C3=O)/C)c(\C=N/N=C\N(CC)CC)c4O	0.0244	AAA	6.92119	-0.165629	1.06366	fail	fail
260	O1c2c3c4c(c([O-])c2C)c([O-])c(NC(=O)/C(=C\C=C\C(C)C(O)C(C)C(O)C(C)C(OC(=O)C)C(C)C(OC)\C=C\OC1(C)C3=O)/C)c1[nH]c(nc14)N(CCC)CCC	0.0244	AAA	7.27174	-0.154688	2.05527	fail	fail
261	Clc1ncc(nc1)C(OC(CCCCC)(CCCCC)C)=O	0.0245	AAA	-1.76102	-0.185339	1.40264	pass	pass
262	O1c2c3c4c(c([O-])c2C)c([O-])c(NC(=O)/C(=C/C=C\C(C)C(O)C(C)C(O)C(C)C(OC(=O)C)C(C)C(OC)\C=C/OC1(C)C3=O)/C)c(\C=N\N1CCCCC1)c4O	0.0248	AAA	6.59933	-0.003962	1.09807	fail	fail
263	O1c2c3c4c(c([O-])c2C)c([O-])c(NC(=O)/C(=C/C=C\C(C)C(O)C(C)C(O)C(C)C(OC(=O)C)C(C)C(OC)\C=C/OC1(C)C3=O)/C)c(\C=N/N(CC)CC)c4O	0.0252	AAA	6.4559	-0.075261	1.01154	fail	fail
264	O1c2c3c4c(c([O-])c2C)c([O-])c(NC(=O)/C(=C/C=C\C(C)C(O)C(C)C(O)C(C)C(OC(=O)C)C(C)C(OC)\C=C/OC1(C)C3=O)/C)c(\C=N/N=C\N(C)C)c4O	0.0252	AAA	6.50628	0.000384	0.682996	fail	fail
265	Fc1c(N2CC([NH2+]C(C2)C)C)c(F)c2N(C=C(C(=O)[O-])C(=O)c2c1N)C1CC1	0.0255	AAA	-0.257493	0.500539	-0.950555	fail	fail
266	O1c2nc([N+](=O)[O-])cn2CC1(COc1ccc(N2CCC(OCC3CCCCC3)CC2)cc1)C	0.0255	AAA	0.864969	0.020509	1.53275	pass	pass
267	Fc1ncc(nc1)C(OC)=O	0.0256	AAA	-3.98069	1.4703	-1.52594	pass	pass
268	Clc1c2N(C=C(C(=O)[O-])C(=O)c2cc(F)c1N1CC([NH3+])CC1)C1CC1	0.0273	AAA	-0.963956	0.829159	-0.797622	pass	pass
269	O=C(N\N=C/1\CCCCC\1)c1ccncc1	0.0276	AAA	-2.87142	0.813429	-0.453876	pass	pass
270	Fc1cc(ccc1N1CC[NH+](CC1)Cc1ccccc1)CNC(=O)c1oc([N+](=O)[O-])cc1	0.0284	AAA	0.942873	2.65539	0.547785	pass	pass
271	Fc1cc(ccc1N1CCC(CC1)Cc1ccccc1)CNC(=O)c1oc([N+](=O)[O-])cc1	0.0286	AAA	0.840445	2.7873	1.24879	pass	pass
272	O(C(=O)c1ccc(N)cc1[O-])c1ccccc1OC	0.029	AAA	-1.79852	2.73142	-0.596425	fail	fail
273	o1c(ccc1[N+](=O)[O-])C(=O)NCc1ccc(N2CC[NH+](CC2)Cc2ccccc2)cc1	0.0297	AAA	0.853249	2.64185	0.588882	pass	pass
274	Fc1cc2c(nc1N1CC([NH3+])CC1)N(C=C(C(=O)[O-])C2=O)C1CC1	0.0301	AAA	-1.09339	0.455888	-1.15747	pass	pass
275	o1c(ccc1[N+](=O)[O-])C(=O)NCc1ccc(N2CCN(CC2)C(=O)NCCC)cc1	0.0301	AAA	0.567891	1.20448	0.018307	pass	pass
276	Fc1cc2c(N(C=C(C(=O)[O-])C2=O)C2CC2)cc1N1CC[NH2+]CC1	0.0302	AAA	-1.21541	0.757441	-0.612899	pass	pass
277	Ic1ncc(nc1)C(OC)=O	0.0303	AAA	-3.84648	1.64953	-1.16511	pass	pass
278	O1N=C(C2CCCCC12[NH+]1CCCCC1)c1oc([N+](=O)[O-])cc1	0.0312	AAA	-1.43453	0.13757	0.010963	pass	pass
279	Fc1cc2c3N(C=C(C(=O)[O-])C2=O)C(COc3c1N1CC[NH+](CC1)C)C	0.0318	AAA	-1.01674	0.675725	-0.39689	pass	pass
280	O1N=C(C2CCCCC12[NH+]1CCCC1)c1oc([N+](=O)[O-])cc1	0.0326	AAA	-1.61501	0.220945	-0.171405	pass	pass
281	O1c2c3c4c(c([O-])c2C)c([O-])c(NC(=O)/C(=C/C=C\C(C)C(O)C(C)C(O)C(C)C(OC(=O)C)C(C)C(OC)\C=C/OC1(C)C3=O)/C)c(\C=N/N1CC2[NH+](C3C(CC2)CCCC3)CC1)c4O	0.0327	AAA	8.18179	-0.42748	1.61792	fail	fail
282	O(C(=O)c1ccc(N)cc1[O-])Cc1cc(C)c(cc1)C(C)C	0.0335	AAA	-1.25919	2.26574	0.358401	fail	fail
283	O1c2c3c4c(c([O-])c2C)c([O-])c(NC(=O)/C(=C/C=C/C(C)C(O)C(C)C(O)C(C)C(OC(=O)C)C(C)C(OC)\C=C/OC1(C)C3=O)/C)c(\C=N/N1CC2[NH+](CC(CC2)CC)CC1)c4O	0.0337	AAA	7.83108	-0.416917	1.34717	fail	fail
284	O1c2c3c4c(c([O-])c2C)c([O-])c(NC(=O)/C(=C/C=C\C(C)C(O)C(C)C(O)C(C)C(OC(=O)C)C(C)C(OC)\C=C/OC1(C)C3=O)/C)c(\C=N/N1CC2[NH+](CCCC2)CC1)c4O	0.0348	AAA	7.44463	-0.286761	0.983917	fail	fail
285	O1[C@@H](CO)[C@H](O)[C@@H](O)[C@H]([NH2+]C)[C@@H]1O[C@@H]2[C@@](O)(C=O)[C@H](C)O[C@H]2O[C@@H]3[C@@H]([NH+]=C(N)N)[C@H](O)[C@@H]([NH+]=C(N)N)[C@H](O)[C@H]3O	0.035	AAA	5.24002	-3.62033	-7.71331	fail	fail
286	O1c2c3c4c(c([O-])c2C)c([O-])c(NC(=O)/C(=C/C=C\C(C)C(O)C(C)C(O)C(C)C(O)C(C)C(OC)\C=C/OC1(C)C3=O)/C)c(\C=N/N1CC[NH+](CC1)C1CCCC1)c4O	0.036	AAA	7.19864	-0.310635	0.631487	fail	fail
287	O1c2c3c4c(c([O-])c2C)C(=O)C(NC(=O)/C(=C\C=C\C(C)C(O)C(C)C(O)C(C)C(OC(=O)C)C(C)C(OC)\C=C\OC1(C)C3=O)/C)=C1Oc2c(N=C14)c(O)cc(N1CC[NH+](CC1)C\C=C(\C)/C)c2	0.0367	AAA	8.84866	-0.163446	1.7887	fail	fail
288	O1c2c3c4c(c([O-])c2C)c([O-])c(NC(=O)/C(=C/C=C\C(C)C(O)C(C)C(O)C(C)C(OC(=O)C)C(C)C(OC)\C=C/OC1(C)C3=O)/C)c1Oc2c(Nc14)c(O)cc(N1CC[NH+](CC1)C\C=C(\C)/C)c2	0.0367	AAA	9.13259	0.773978	1.65767	fail	fail
289	O1c2c3c4c(c([O-])c2C)C(=O)C(NC(=O)/C(=C/C=C\C(C)C(O)C(C)C(O)C(C)C(OC(=O)C)C(C)C(OC)\C=C/OC1(C)C3=O)/C)=C1Oc2c(N=C14)c(O)cc(N1CC[NH+](CC1)CCOC)c2	0.0371	AAA	8.69474	-0.241347	1.29783	fail	fail
290	O1c2c3c4c(c([O-])c2C)c([O-])c(NC(=O)/C(=C/C=C\C(C)C(O)C(C)C(O)C(C)C(OC(=O)C)C(C)C(OC)\C=C/OC1(C)C3=O)/C)c(\C=N/N=C(\N(CCC)CCC)/C)c4O	0.0371	AAA	7.51588	-0.408402	1.61398	fail	fail
291	O1c2c3c4c(c([O-])c2C)C(=O)C(NC(=O)/C(=C\C=C/C(C)C(O)C(C)C(O)C(C)C(OC(=O)C)C(C)C(OC)\C=C/OC1(C)C3=O)/C)=C1Oc2c(N=C14)c(O)cc(N1CC[NH+](CC1)CCCC)c2	0.0372	AAA	8.68251	-0.218851	1.70851	fail	fail
292	O1c2c3c4c(c([O-])c2C)c([O-])c(NC(=O)/C(=C/C=C\C(C)C(O)C(C)C(O)C(C)C(OC(=O)C)C(C)C(OC)\C=C/OC1(C)C3=O)/C)c1Oc2c(Nc14)c(O)cc(N1CC[NH+](CC1)CCCC)c2	0.0372	AAA	8.96466	0.753929	1.57172	fail	fail
293	O1c2c3c4c(c([O-])c2C)c([O-])c(NC(=O)/C(=C/C=C\C(C)C(O)C(C)C(O)C(C)C(OC(=O)C)C(C)C(OC)\C=C/OC1(C)C3=O)/C)c1Oc2c(Nc14)c(O)cc(N1CC[NH+](CC1)CC=C)c2	0.0378	AAA	8.7673	0.903746	1.30441	fail	fail
294	FC(F)(F)Oc1ccc(N(C)C2CC[NH+](CC2)C2CCN(CC2)c2ccc(OCC3(Oc4nc([N+](=O)[O-])cn4C3)C)cc2)cc1	0.038	AAA	3.43863	1.07119	1.89856	fail	fail
295	[Si](Oc1c2N=C3C(Oc2ccc1)=C1NC(=O)/C(=C\C=C/C(C)C(O)C(C)C(O)C(C)C(OC(=O)C)C(C)C(OC)\C=C/OC2(Oc4c(c3c(c([O-])c4C)C1=O)C2=O)C)/C)(C(C)(C)C)(C)C	0.0383	AAA	8.15372	-0.464577	2.95849	fail	fail
296	O1c2c3c4c(c([O-])c2C)c([O-])c(NC(=O)/C(=C/C=C\C(C)C(O)C(C)C(O)C(C)C(OC(=O)C)C(C)C(OC)\C=C\OC1(C)C3=O)/C)c1nc2c(nc14)cccc2	0.0384	AAA	6.50766	1.99706	1.43705	fail	fail
297	O1CC(OCc2ccc(OCc3ccccc3)cc2)Cn2cc([N+](=O)[O-])nc12	0.0393	AAA	0.05199	2.13871	0.68084	pass	pass
298	FC(F)(F)Oc1ccc(N2CCCN(CC2)c2ccc(cc2)-c2ccc(OCC3(Oc4nc([N+](=O)[O-])cn4C3)C)cc2)cc1	0.0394	AAA	2.93566	2.88966	2.44228	fail	fail
299	O1c2c3c4c(c([O-])c2C)C(=O)C(NC(=O)/C(=C/C=C\C(C)C(O)C(C)C(O)C(C)C(OC(=O)C)C(C)C(OC)\C=C\OC1(C)C3=O)/C)=C1Oc2c(N=C14)c(O)cc(N1CCCCC1)c2	0.0396	AAA	7.77362	0.205032	1.67686	fail	fail
300	O1c2c3c4c(c([O-])c2C)c([O-])c(NC(=O)/C(=C/C=C\C(C)C(O)C(C)C(O)C(C)C(OC(=O)C)C(C)C(OC)\C=C/OC1(C)C3=O)/C)c(\C=N/N=C(/N(C)C)\C)c4O	0.0397	AAA	6.68414	-0.060828	0.792233	fail	fail
301	FC(F)(F)Oc1ccc(N2CC[NH+](CC2)C2CCN(CC2)c2ccc(OCC3(Oc4nc([N+](=O)[O-])cn4C3)C)cc2)cc1	0.0398	AAA	3.05215	1.2616	1.63477	pass	pass
302	s1cc(nc1-c1ccc(cc1)C(F)(F)F)C[NH+]1CCN(CC1)c1ccc(OCC2(Oc3nc([N+](=O)[O-])cn3C2)C)cc1	0.0399	AAA	2.6018	2.34318	1.38175	pass	pass
303	Ic1cc2c(N3C(=Nc4c(cncc4)C3=O)C2=O)cc1	0.04	AAA	-1.83254	3.11951	-0.394837	pass	pass
304	FC(F)(F)Oc1ccc(C(=O)NC2Cn(cc([N+](=O)[O-])n3)c3OC2)cc1	0.04	AAA	-0.619527	1.09992	-0.847193	pass	pass
305	FC(F)(F)c1ccc(cc1)C[NH+]1CCN(CC1)c1ccc(cc1)-c1ccc(OCC2(Oc3nc([N+](=O)[O-])cn3C2)C)cc1	0.0404	AAA	2.79392	2.78227	1.96237	fail	fail
306	FC(F)(F)Oc1ccc(OCC[NH+](C)C2CCN(CC2)c2ccc(OCC3(Oc4nc([N+](=O)[O-])cn4C3)C)cc2)cc1	0.0405	AAA	2.9335	1.16445	1.5135	pass	pass
307	O1c2c3c4c(c([O-])c2C)C(=O)C(NC(=O)/C(=C/C=C\C(C)C(O)C(C)C(O)C(C)C(OC(=O)C)C(C)C(OC)\C=C/OC1(C)C3=O)/C)=C1Oc2cc(N3CCCC3)ccc2N=C14	0.041	AAA	7.19873	0.236472	1.90567	fail	fail
308	Fc1ccccc1\C=N\NC(=O)c1ccncc1	0.041	AAA	-2.29396	2.71322	-0.37048	pass	pass
309	Clc1ccc(N(C)C2CC[NH+](CC2)C2CCN(CC2)c2ccc(OCC3(Oc4nc([N+](=O)[O-])cn4C3)C)cc2)cc1	0.0412	AAA	2.42493	1.20024	1.8081	fail	fail
310	Clc1cc(Cl)c(Cl)cc1\C=C\C[NH+]1CCN(CC1)c1ccc(OCC2(Oc3nc([N+](=O)[O-])cn3C2)C)cc1	0.0414	AAA	1.71797	1.70378	1.58305	fail	fail
311	FC1=CN2C(=C(C=C(C(=O)[O-])C2=O)C2CC2)C(C)=C1N1CC2C([NH2+]CCC2)C1	0.0415	AAA	-0.639159	-1.04661	-0.339859	pass	pass
312	O=C1c2cc(ccc2N2C1=Nc1c(cncc1)C2=O)C(CCCCCC)C	0.0415	AAA	-0.43582	1.76096	1.32983	pass	pass
313	O=C1c2cc(ccc2N2C1=Nc1c(cncc1)C2=O)CCCCCCCC	0.0415	AAA	-0.40283	1.72342	1.40229	pass	pass
314	O1c2nc([N+](=O)[O-])cn2CC1(COc1ccc(cc1)C)C	0.0415	AAA	-1.65022	0.97141	-0.077331	pass	pass
315	FC(F)(F)Oc1ccc(cc1)COC1Cn2cc([N+](=O)[O-])nc2OC1	0.0418	AAA	-1.0556	1.07396	-0.276433	pass	pass
316	O1c2nc([N+](=O)[O-])cn2CC1(COc1ccc(N2CC[NH+](CC2)Cc2onc(n2)-c2ccc(cc2)C(C)(C)C)cc1)C	0.0418	AAA	3.40199	1.88211	1.51177	pass	pass
317	O1c(nc([N+](=O)[O-])c2)n2CC13CCCCCC3	0.042	AAA	-2.69403	-0.532973	-0.487699	pass	pass
318	S=C(N\N=C\c1ccc(NC(=O)C)cc1)N	0.0423	AAA	-2.14733	1.10584	-1.53092	fail	fail
319	Clc1cc(OC(F)(F)F)c(NC2CCN(CC2)c2ccc(OCC3(Oc4nc([N+](=O)[O-])cn4C3)C)cc2)cc1	0.0423	AAA	1.84225	1.74596	1.41228	fail	fail
320	O1c2c3c4c(c([O-])c2C)c([O-])c2nc(ncc2c4[O-])\C(=C\C=C/C(C)C(O)C(C)C(O)C(C)C(OC(=O)C)C(C)C(OC)\C=C\OC1(C)C3=O)\C	0.0426	AAA	4.93031	1.1909	0.793911	fail	fail
321	Fc1c(cccc1\C=C\C[NH+]1CCN(CC1)c1ccc(OCC2(Oc3nc([N+](=O)[O-])cn3C2)C)cc1)C(F)(F)F	0.0427	AAA	1.93356	1.56101	1.32728	pass	pass
322	FC(F)(F)Oc1cc(ccc1)COCC1CCN(CC1)c1ccc(OCC2(Oc3nc([N+](=O)[O-])cn3C2)C)cc1	0.0427	AAA	2.00947	1.4916	1.85671	pass	pass
323	Ic1cc2c(N3C(=Nc4c(cccc4)C3=O)C2=O)cc1	0.0428	AAA	-1.80128	3.43715	0.070562	pass	pass
324	FC(F)(F)Oc1ccccc1\C=C\C[NH+]1CCN(CC1)c1ccc(OCC2(Oc3nc([N+](=O)[O-])cn3C2)C)cc1	0.0428	AAA	2.08051	1.52631	1.46433	pass	pass
325	FC(F)(F)c1ccc(cc1)COCCC1CCN(CC1)c1ccc(OCC2(Oc3nc([N+](=O)[O-])cn3C2)C)cc1	0.0428	AAA	1.98075	1.41091	1.95985	pass	pass
326	FC(F)(F)c1cc2oc(cc2cc1)C[NH+]1CCN(CC1)c1ccc(OCC2(Oc3nc([N+](=O)[O-])cn3C2)C)cc1	0.043	AAA	2.16228	2.2666	1.22652	pass	pass
327	O1c2nc([N+](=O)[O-])cn2CC1(COc1ccc(N2CCC(CC2)COc2cc3oc4c(c3cc2)cccc4)cc1)C	0.0433	AAA	2.79683	3.29832	2.29053	pass	pass
328	Clc1cc2cc(oc2cc1)C[NH+](C)C1CCN(CC1)c1ccc(OCC2(Oc3nc([N+](=O)[O-])cn3C2)C)cc1	0.0434	AAA	2.2064	2.11518	1.5414	pass	pass
329	O1c2c3c4c(c([O-])c2C)c([O-])c(NC(=O)/C(=C/C=C\C(C)C(O)C(C)C(O)C(C)C(OC(=O)C)C(C)C(OC)\C=C/OC1(C)C3=O)/C)cc4OCC(=O)NNc1ccccc1	0.0438	AAA	7.52207	1.02495	1.17068	fail	fail
330	FC(F)(F)Oc1ccc(N2CCC(N(C)c3ccc(OCC4(Oc5nc([N+](=O)[O-])cn5C4)C)cc3)CC2)cc1	0.0438	AAA	1.78489	1.6448	1.69432	fail	fail
331	Clc1cc(ccc1Cl)COCC1CCN(CC1)c1ccc(OCC2(Oc3nc([N+](=O)[O-])cn3C2)C)cc1	0.0438	AAA	1.54174	1.66221	1.82246	pass	pass
332	FC(F)(F)c1ccc(cc1)COCC1CCN(CC1)c1ccc(OCC2(Oc3nc([N+](=O)[O-])cn3C2)C)cc1	0.0439	AAA	1.77532	1.558	1.68768	pass	pass
333	FC(F)(F)c1cc(ccc1)C[NH+](C)C1CCN(CC1)c1ccc(OCC2(Oc3nc([N+](=O)[O-])cn3C2)C)cc1	0.0439	AAA	1.82441	1.43965	1.32832	pass	pass
334	FC(F)(F)c1cc(ccc1)COCC1CCN(CC1)c1ccc(OCC2(Oc3nc([N+](=O)[O-])cn3C2)C)cc1	0.0439	AAA	1.77532	1.558	1.68768	pass	pass
335	Clc1cccc(Cl)c1\C=C\C[NH+]1CCN(CC1)c1ccc(OCC2(Oc3nc([N+](=O)[O-])cn3C2)C)cc1	0.044	AAA	1.60973	1.64111	1.50103	pass	pass
336	Clc1ccc(Cl)cc1\C=C\C[NH+]1CCN(CC1)c1ccc(OCC2(Oc3nc([N+](=O)[O-])cn3C2)C)cc1	0.044	AAA	1.60973	1.64111	1.50103	fail	fail
337	O(C(=O)c1nccnc1)C(CC)C	0.0444	AAA	-3.49836	0.804475	-0.571435	pass	pass
338	O1c2c3c4c(c([O-])c2C)c([O-])c(NC(=O)/C(=C/C=C/C(C)C(O)C(C)C(O)C(C)C(OC(=O)C)C(C)C(OC)\C=C\OC1(C)C3=O)/C)c1[nH]c(nc14)N(Cc1ccccc1)c1ccccc1	0.0444	AAA	8.97347	2.36088	2.97555	fail	fail
339	FC(F)(F)Oc1ccc(cc1)COC1CCN(CC1)c1ccc(OCC2Oc3nc([N+](=O)[O-])cn3C2)cc1	0.0449	AAA	1.62547	1.68935	1.41955	pass	pass
340	O1c2cc(OCC3CCN(CC3)c3ccc(OCC4(Oc5nc([N+](=O)[O-])cn5C4)C)cc3)ccc2CC1(C)C	0.0449	AAA	2.05336	1.41865	1.93859	pass	pass
341	FC(F)(F)Oc1cc(OC2CCN(CC2)c2ccc(OCC3(Oc4nc([N+](=O)[O-])cn4C3)C)cc2)ccc1	0.0449	AAA	1.59578	1.74186	1.44866	pass	pass
342	O=C1c2cc(ccc2N2C1=Nc1c(cncc1)C2=O)CCCCCC	0.045	AAA	-0.824687	1.96494	0.971221	pass	pass
343	FC(F)(F)Oc1ccc(NC2CCN(CC2)c2ccc(OCC3(Oc4nc([N+](=O)[O-])cn4C3)C)cc2)cc1	0.045	AAA	1.73408	1.68326	1.3303	fail	fail
344	FC(F)(F)Oc1ccc(cc1)CCC1CCN(CC1)c1ccc(OCC2Oc3nc([N+](=O)[O-])cn3C2)cc1	0.0451	AAA	1.60784	1.6965	1.93741	pass	pass
345	Clc1cc(F)ccc1COCC1CCN(CC1)c1ccc(OCC2(Oc3nc([N+](=O)[O-])cn3C2)C)cc1	0.0452	AAA	1.52329	1.6244	1.69886	pass	pass
346	O1CC(OCc2ccc(cc2)CCCC)Cn2cc([N+](=O)[O-])nc12	0.0453	AAA	-0.942234	0.599582	0.573573	pass	pass
347	O1CC(OCc2ccc(cc2)C(C)(C)C)Cn2cc([N+](=O)[O-])nc12	0.0453	AAA	-1.01047	0.678034	0.417593	pass	pass
348	O=C1c2cc(ccc2N2C1=Nc1c(cncc1)C2=O)C1CCCCC1	0.0453	AAA	-0.943777	2.24006	0.715229	pass	pass
349	Clc1ccc(cc1)COCCC1CCN(CC1)c1ccc(OCC2(Oc3nc([N+](=O)[O-])cn3C2)C)cc1	0.0455	AAA	1.64304	1.47923	1.94338	pass	pass
350	O1c2c3c4c(c([O-])c2C)c([O-])c(NC(=O)/C(=C/C=C/C(C)C(O)C(C)C(O)C(C)C(OC(=O)C)C(C)C(OC)\C=C/OC1(C)C3=O)/C)c(\C=N/N=C\N(C(CC)C)C(CC)C)c4O	0.0456	AAA	7.69565	-0.444347	1.83262	fail	fail
351	O1c2c3c4c(c([O-])c2C)c([O-])c(NC(=O)/C(=C\C=C\C(C)C(O)C(C)C(O)C(C)C(OC(=O)C)C(C)C(OC)\C=C/OC1(C)C3=O)/C)c(\C=N/N=C\N(Cc1ccccc1)C)c4O	0.046	AAA	7.88395	1.07915	1.62273	fail	fail
352	Clc1cc(NC2CCN(CC2)c2ccc(OCC3(Oc4nc([N+](=O)[O-])cn4C3)C)cc2)cc(Cl)c1	0.0463	AAA	1.26849	1.82844	1.29727	fail	fail
353	FC(F)(F)Oc1ccc(cc1)CC1CCN(CC1)c1ccc(OCC2Oc3nc([N+](=O)[O-])cn3C2)cc1	0.0463	AAA	1.39925	1.78581	1.7269	pass	pass
354	O1c2c3c4c(c([O-])c2C)c([O-])c(NC(=O)/C(=C\C=C\C(C)C(O)C(C)C(O)C(C)C(OC(=O)C)C(C)C(OC)\C=C\OC1(C)C3=O)/C)c1[nH]c(nc14)N(CCC)CC(OCC)=O	0.0464	AAA	7.93776	-0.322843	1.92918	fail	fail
355	O1c2nc([N+](=O)[O-])cn2CC1(COc1ccc(N2CCC(CC2)COc2cc3c(cc2)cccc3)cc1)C	0.0466	AAA	2.08234	2.73043	2.06111	pass	pass
356	Clc1cc(N2C3=C\C(=N\C4CC([NH2+]C(C4)(C)C)(C)C)\C(Nc4cc(Cl)cc(Cl)c4)=CC3=Nc3c2cccc3)cc(Cl)c1	0.0468	AAA	2.49982	3.0968	2.63628	pass	pass
357	Clc1cc(Cl)ccc1N1C2=C\C(=N/C3CC([NH2+]C(C3)(C)C)(C)C)\C(Nc3ccc(Cl)cc3Cl)=CC2=Nc2c1cccc2	0.0468	AAA	2.49982	3.0968	2.63628	pass	pass
358	Clc1cc(ccc1)COCC1CCN(CC1)c1ccc(OCC2(Oc3nc([N+](=O)[O-])cn3C2)C)cc1	0.0468	AAA	1.43324	1.59955	1.74117	pass	pass
359	Clc1cc(ccc1)\C=C\C[NH+]1CCN(CC1)c1ccc(OCC2(Oc3nc([N+](=O)[O-])cn3C2)C)cc1	0.047	AAA	1.50648	1.60557	1.34996	pass	pass
360	O1c2c3c4c(c([O-])c2C)c([O-])c(NC(=O)/C(=C/C=C\C(C)C(O)C(C)C(O)C(C)C(OC(=O)C)C(C)C(OC)\C=C/OC1(C)C3=O)/C)c(\C=N/N=C/N1CCCCCC1)c4O	0.0472	AAA	7.24514	-0.140708	1.32818	fail	fail
361	FC(F)(F)c1cc2c(N3C(=Nc4c(cncc4)C3=O)C2=O)cc1	0.0473	AAA	-1.61561	2.93709	-0.601104	pass	pass
362	FC(F)(F)c1cc2c(N3C(=Nc4c(cccc4)C3=O)C2=O)cc1	0.0474	AAA	-1.58157	3.22354	-0.131688	pass	pass
363	O1c2nc([N+](=O)[O-])cn2CC1(COc1ccc(N2CCC(N(C)c3ccc(cc3)CCC)CC2)cc1)C	0.0475	AAA	1.70096	1.40588	2.10674	fail	fail
364	O1c2c3c4c(c([O-])c2C)c([O-])c(NC(=O)/C(=C/C=C\C(C)C(O)C(C)C(O)C(C)C(OC(=O)C)C(C)C(OC)\C=C/OC1(C)C3=O)/C)c(\C=N\N=C/N(CCCC)C)c4O	0.0479	AAA	7.12815	-0.23551	1.29915	fail	fail
365	Clc1cc(N(C)C2CCN(CC2)c2ccc(OCC3(Oc4nc([N+](=O)[O-])cn4C3)C)cc2)ccc1	0.0482	AAA	1.20995	1.72743	1.5818	fail	fail
366	Fc1ccc(cc1OCC1CCN(CC1)c1ccc(OCC2(Oc3nc([N+](=O)[O-])cn3C2)C)cc1)C	0.0483	AAA	1.38765	1.6251	1.69374	pass	pass
367	S=C(Nc1ccc(cc1)Cc1ccncc1)Nc1ccc(OCCCC)cc1	0.0485	AAA	0.07098	3.0412	1.5845	fail	fail
368	O1c2c3c4c(c([O-])c2C)c([O-])c(NC(=O)/C(=C\C=C\C(C)C(O)C(C)C(O)C(C)C(OC(=O)C)C(C)C(OC)\C=C/OC1(C)C3=O)/C)c1[nH]c(nc14)N(C(C)C)C(C)C	0.0488	AAA	7.21501	-0.10141	1.94624	fail	fail
369	O1c2nc([N+](=O)[O-])cn2CC1(COc1ccc(N2CCC(Nc3ccc(cc3)CCC)CC2)cc1)C	0.0488	AAA	1.65061	1.44424	1.74158	fail	fail
370	O=C1c2cc(ccc2N2C1=Nc1c(cncc1)C2=O)CCCC	0.0491	AAA	-1.24672	2.27985	0.459605	pass	pass
371	FC(F)(F)c1ccc(cc1)\C=C\CN(C)c1ccc(OCC2(Oc3nc([N+](=O)[O-])cn3C2)C)cc1	0.0491	AAA	1.01747	1.86512	1.41031	fail	fail
372	Clc1ccc(OC2CCN(CC2)c2ccc(OCC3(Oc4nc([N+](=O)[O-])cn4C3)C)cc2)cc1	0.0495	AAA	1.01835	1.85836	1.33023	pass	pass
373	Clc1cc(NC2CCN(CC2)c2ccc(OCC3(Oc4nc([N+](=O)[O-])cn4C3)C)cc2)ccc1	0.0496	AAA	1.16022	1.76737	1.21511	fail	fail
374	Clc1ccc(cc1)CC1CCN(CC1)c1ccc(OCC2(Oc3nc([N+](=O)[O-])cn3C2)C)cc1	0.0497	AAA	1.00162	1.8116	1.7481	pass	pass
375	O1c2nc([N+](=O)[O-])cn2CC1(COc1ccc(N2CCC(Nc3cc(OC)ccc3)CC2)cc1)C	0.05	AAA	1.46076	1.5838	1.13009	fail	fail
376	Clc1cc(N)c(cc1)CC(=O)NN	0.0501	AAA	-2.8193	1.35134	-2.06387	fail	fail
377	S=C(Nc1ccc(cc1)-c1ncccc1)Nc1ccc(OCCCC)cc1	0.0503	AAA	-0.13831	3.19971	1.43776	fail	fail
378	S=C(Nc1ccc(cc1)-c1ccncc1)Nc1ccc(OCCCC)cc1	0.0503	AAA	-0.138846	3.18424	1.36686	fail	fail
379	O=C1c2cc([N+](=O)[O-])ccc2N2C1=Nc1c(cccc1)C2=O	0.0512	AAA	-1.21705	3.19026	-0.511716	pass	pass
380	O1c2c3c4c(c([O-])c2C)c([O-])c(NC(=O)/C(=C\C=C/C(C)C(O)C(C)C(O)C(C)C(OC(=O)C)C(C)C(OC)\C=C/OC1(C)C3=O)/C)cc4OCC(=O)N(N1CCCCC1)CCC	0.0513	AAA	7.41328	-0.515725	1.96397	fail	fail
381	Fc1cc(ccc1)\C=N\NC(=O)c1ccncc1	0.0514	AAA	-2.29396	2.71322	-0.37048	pass	pass
382	O1c2nc([N+](=O)[O-])cn2CC1(COc1ccc(N2CCC(N(C)c3ccccc3)CC2)cc1)C	0.0518	AAA	1.10626	1.69356	1.43125	fail	fail
383	O1c2c3c4c(c([O-])c2C)c([O-])c(NC(=O)/C(=C\C=C/C(C)C(O)C(C)C(O)C(C)C(OC(=O)C)C(C)C(OC)\C=C/OC1(C)C3=O)/C)cc4OCC(=O)N(N1CCCCC1)CC	0.0521	AAA	7.206	-0.440261	1.7463	fail	fail
384	Fc1cc(C(=O)C(C([O-])=O)=CN2C3CC3)c2c(OC)c1N4CC(C)[NH+](CN5c(cccc6)c6\C(=N\[N-]C(=O)N)\C5=O)CC4	0.053	AAA	3.6133	1.24029	0.064948	pass	pass
385	Brc1ccc(cc1)C(=O)NN	0.0558	AAA	-3.51933	1.89077	-1.52549	fail	fail
386	Brc1cc2cc(C(C(O)(CC[NH+](C)C)c3cc(F)ccc3)c3ccccc3)c(OC)nc2cc1	0.0572	AAA	1.21939	3.79752	1.88281	pass	pass
387	[Hg](OC(=O)C)c1c([N+](=O)[O-])c(ccc1O)C	0.0573	AAA	-11.4427	-33.3173	-171.076	pass	pass
388	O(C(=O)c1nccnc1)C	0.0579	AAA	-4.08711	1.45664	-1.41224	pass	pass
389	O1c2c3c4c(c([O-])c2C)c([O-])c(NC(=O)/C(=C/C=C\C(C)C(O)C(C)C(O)C(C)C(OC(=O)C)C(C)C(OC)\C=C/OC1(C)C3=O)/C)c(\C=N/N(CCC)CCC)c4O	0.0608	AAA	6.87225	-0.258291	1.45334	fail	fail
390	O1c2c3c4c(c([O-])c2C)c([O-])c(NC(=O)/C(=C/C=C\C(C)C(O)C(C)C(O)C(C)C(OC(=O)C)C(C)C(OC)\C=C/OC1(C)C3=O)/C)c(\C=N/N1CC(O)CCC1)c4O	0.0608	AAA	6.98724	-0.172468	0.522555	fail	fail
391	Clc1cccc(Cl)c1Nc1ccccc1CC(=O)N1CCN(CC1C)c1c(OC)c2N(C=C(C(=O)[O-])C(=O)c2cc1F)C1CC1	0.0613	AAA	3.1719	2.75344	2.15783	pass	pass
392	S(C[NH+]1CCCC1)c1c2NC(=O)/C(=C/C=C\C(C)C(O)C(C)C(O)C(C)C(OC(=O)C)C(C)C(OC)\C=C/OC3(Oc4c(c(c(c([O-])c4C)c2[O-])c1O)C3=O)C)/C	0.0616	AAA	6.84392	-0.543195	1.12318	fail	fail
393	O1c2c3c4c(c([O-])c2C)c([O-])c(NC(=O)/C(=C\C=C\C(C)C(O)C(C)C(O)C(C)C(OC(=O)C)C(C)C(OC)\C=C/OC1(C)C3=O)/C)c(\C=N/N1CCOCC1)c4O	0.0619	AAA	6.61158	-0.018099	0.724715	fail	fail
394	Clc1cc(Cl)ccc1Sc1c2ncccc2c(N)cc1	0.0623	AAA	-1.75754	4.17894	0.392282	fail	fail
395	Fc1cc2c(N(C=C(C(=O)[O-])C2=O)C2CC2)c(OC)c1N1CC2C([NH2+]CCC2)C1	0.0623	AAA	-0.256977	0.452493	-0.126484	pass	pass
396	[O-]\C(=N/N=C(/C)\c1nc(ccc1)/C(=N\N=C(/[O-])\c1ccccc1)/C)\c1ccccc1	0.0629	AAA	0.392621	3.27899	0.857854	pass	pass
397	FC1CC1N1C=C(C(=O)[O-])C(=O)c2c1c(OC)c(N1CC[NH+](CC1)C)c(F)c2	0.0636	AAA	-0.68749	0.54146	-0.273014	pass	pass
398	O(C(=O)c1ncc(nc1)C)C(CCCCC)CC	0.0639	AAA	-2.49317	0.088023	0.599746	pass	pass
399	O1c2c3c4c(c([O-])c2C)c([O-])c(NC(=O)/C(=C/C=C\C(C)C(O)C(C)C(O)C(C)C(OC(=O)C)C(C)C(OC)\C=C/OC1(C)C3=O)/C)c(\C=N/OCCC)c4O	0.064	AAA	6.26288	0.003557	0.877491	fail	fail
400	O1c2c3c4c(c([O-])c2C)c([O-])c(NC(=O)/C(=C/C=C\C(C)C(O)C(C)C(O)C(C)C(OC(=O)C)C(C)C(OC)\C=C/OC1(C)C3=O)/C)c(\C=N/OC(C)C)c4O	0.064	AAA	6.2343	0.030815	0.822577	fail	fail
401	O1c2c3c4c(c([O-])c2C)c([O-])c(NC(=O)/C(=C/C=C\C(C)C(O)C(C)C(O)C(C)C(O)C(C)C(OC)\C=C/OC1(C)C3=O)/C)c(\C=N/N1CC[NH+](CC1)C)c4O	0.0641	AAA	6.43438	-0.136203	-0.052638	fail	fail
402	O1c2c3c4c(c([O-])c2C)c([O-])c(NC(=O)/C(=C/C=C\C(C)C(O)C(C)C(O)C(C)C(OC(=O)C)C(C)C(OC)\C=C/OC1(C)C3=O)/C)c(C[NH+]1CCCC1)c4O	0.0641	AAA	6.23586	-0.072355	0.576214	fail	fail
403	O1c2c3c4c(c([O-])c2C)c([O-])c(NC(=O)/C(=C/C=C\C(C)C(O)C(C)C(O)C(C)C(O)C(C)C(OC)\C=C/OC1(C)C3=O)/C)c(\C=N/N(CCC)CCC)c4O	0.0641	AAA	6.41675	-0.201204	0.897407	fail	fail
404	O1c2c3c4c(c([O-])c2C)c([O-])c(NC(=O)/C(=C/C=C\C(C)C(O)C(C)C(O)C(C)C(OC(=O)C)C(C)C(OC)\C=C/OC1(C)C3=O)/C)cc4N1CCCCC1C	0.0644	AAA	5.91636	-0.008389	1.62579	pass	pass
405	O1c(c(C)c2O)c(c3c2c(O)c(NC(=O)\C(\C)=C\C=C\C(C)C(O)C(C)C(O)C(C)C(OC(=O)C)C(C)C(OC)\C=C\O4)c(\C=N\N(C)C)c3O)C(=O)C14C	0.065	AAA	6.40306	0.26931	0.413666	fail	fail
406	O1c2c3c4c(c([O-])c2C)c([O-])c(NC(=O)/C(=C/C=C\C(C)C(O)C(C)C(O)C(C)C(OC(=O)C)C(C)C(OC)\C=C/OC1(C)C3=O)/C)c(\C=N/N1CC2N(CC1)c1c(CC2)cccc1)c4O	0.066	AAA	8.33463	1.07539	2.0213	fail	fail
407	O=C(NN)c1ccc([N+](=O)[O-])cc1	0.0662	AAA	-2.84352	1.60786	-2.06883	fail	fail
408	O1c2c3c4c(c([O-])c2C)c([O-])c(NC(=O)/C(=C/C=C\C(C)C(O)C(C)C(O)C(C)C(OC(=O)C)C(C)C(OC)\C=C/OC1(C)C3=O)/C)c(C[NH+](C)C)c4O	0.0663	AAA	5.85794	-0.022787	0.285679	fail	fail
409	O1c2c3c4c(c([O-])c2C)c([O-])c(NC(=O)/C(=C/C=C\C(C)C(O)C(C)C(O)C(C)C(OC(=O)C)C(C)C(OC)\C=C/OC1(C)C3=O)/C)cc4OCC(=O)[O-]	0.0664	AAA	5.67627	0.096451	0.458832	fail	fail
410	O1c2c3c4c(c([O-])c2C)c([O-])c(NC(=O)/C(=C/C=C\C(C)C(O)C(C)C(O)C(C)C(OC(=O)C)C(C)C(OC)\C=C/OC1(C)C3=O)/C)c(\C=N/OC)c4O	0.0664	AAA	5.85269	0.193209	0.39781	fail	fail
411	O1c2nc([N+](=O)[O-])cn2CC1(CCCC)C	0.0666	AAA	-2.8702	-0.818938	-0.473393	pass	pass
412	O1c2c3c4c(c([O-])c2C)c([O-])c(NC(=O)/C(=C\C=C\C(C)C(O)C(C)C(O)C(C)C(OC(=O)C)C(C)C(OC)\C=C/OC1(C)C3=O)/C)cc4N(CC)CC	0.0666	AAA	5.59607	-0.059676	1.38049	fail	fail
413	s1c(ccc1[N+](=O)[O-])C[NH+]1CCN(CC1)c1ccc(N2CC(OC2=O)CNC(=O)C)cc1F	0.0669	AAA	0.98494	1.13322	-0.050697	pass	pass
414	O1c2nc([N+](=O)[O-])cn2CC12CCCCC2	0.0672	AAA	-2.96446	-0.554653	-0.662672	pass	pass
415	O1c2c3c4c(c([O-])c2C)c([O-])c(NC(=O)/C(=C/C=C/C(C)C(O)C(C)C(O)C(C)C(OC(=O)C)C(C)C(OC)\C=C/OC1(C)C3=O)/C)cc4N(C)C	0.0692	AAA	5.17773	0.141614	0.994202	fail	fail
416	Brc1nccc(c1)C(=O)NN	0.0694	AAA	-3.53733	1.6039	-2.02214	fail	fail
417	s1cncc1C(=O)NN	0.0698	AAA	-3.85306	1.31972	-2.48504	fail	fail
418	FC(F)Oc1c2N(C=C(C(=O)[O-])C(=O)c2ccc1-c1cc2c(cc1)C([NH2+]C2)C)C1CC1	0.0704	AAA	0.238915	2.11291	0.289482	pass	pass
419	O1c2c3c4c(c([O-])c2C)C(=O)C(NC(=O)/C(=C/C=C\C(C)C(O)C(C)C(O)C(C)C(OC(=O)C)C(C)C(OC)\C=C/OC1(C)C3=O)/C)=CC4=O	0.072	AAA	4.63564	-0.671322	0.510127	fail	fail
420	O=C(NN)c1ccncc1	0.0729	AAA	-3.70485	1.43708	-2.10239	fail	fail
421	O1c2c3c4c(c([O-])c2C)C(=O)C(NC(=O)/C(=C/C=C\C(C)C(O)C(C)C(O)C(C)C(OC(=O)C)C(C)C(OC)\C=C\OC1(C)C3=O)/C)=C1Oc2c(N=C14)c(O)cc(N1CC[NH+](CC1)CCOCC)c2	0.0731	AAA	8.90217	-0.322743	1.48775	fail	fail
422	O1c2c3c4c(c([O-])c2C)c([O-])c(NC(=O)/C(=C\C=C/C(C)C(O)C(C)C(O)C(C)C(OC(=O)C)C(C)C(OC)\C=C/OC1(C)C3=O)/C)c1Oc2c(Nc14)c(O)cc(N1CC[NH+](CC1)CCC(C)C)c2	0.0732	AAA	9.14387	0.698693	1.71621	fail	fail
423	O1c2c3c4c(c([O-])c2C)C(=O)C(NC(=O)/C(=C\C=C\C(C)C(O)C(C)C(O)C(C)C(OC(=O)C)C(C)C(OC)\C=C/OC1(C)C3=O)/C)=C1Oc2c(N=C14)c(O)cc(N1CC[NH+](CC1)CCC(C)C)c2	0.0733	AAA	8.86178	-0.272403	1.85236	fail	fail
424	FC1CC1N1C=C(C(=O)[O-])C(=O)c2c1c(OC)c(N1CC([NH2+]C(C1)C)C)c(F)c2	0.0736	AAA	-0.364823	0.449229	-0.306581	pass	pass
425	Ic1cc2c(N3C(=Nc4c(cccc4OC)C3=O)C2=O)cc1	0.0742	AAA	-1.37412	3.12207	0.102716	pass	pass
426	Fc1cc(F)ccc1N1C=C(C(=O)[O-])C(=O)c2cc(F)c(N3CC([NH2+]CC3)C)cc12	0.0743	AAA	-0.068713	2.24392	-0.045844	pass	pass
427	Fc1cc2c(N(C=C(C(=O)[O-])C2=O)C2CC2)c(OC)c1N1CC2C([NH2+]CCC2)C1	0.0747	AAA	-0.256977	0.452493	-0.126484	pass	pass
428	O1c2c3c4c(c([O-])c2C)c([O-])c(NC(=O)/C(=C/C=C\C(C)C(O)C(C)C(O)C(C)C(OC(=O)C)C(C)C(OC)\C=C\OC1(C)C3=O)/C)c(\C=N/N1CCN(CC1)c1c2c(ccc1)cccc2)c4O	0.075	AAA	8.93507	2.0593	2.32614	fail	fail
429	O1c2c3c4c(c([O-])c2C)C(=O)C(NC(=O)/C(=C\C=C/C(C)C(O)C(C)C(O)C(C)C(OC(=O)C)C(C)C(OC)\C=C\OC1(C)C3=O)/C)=C1Oc2c(N=C14)c(O)cc(N(CC[NH+](C)C)C)c2	0.0777	AAA	8.12355	-0.13609	1.20332	fail	fail
430	s1ccnc1N=S(=O)([O-])c1ccc(N)cc1	0.0786	AAA	-2.24798	2.64165	-1.3517	fail	fail
431	O=C(NN)c1ccc([O-])cc1	0.0794	AAA	-3.45643	1.70245	-2.07902	fail	fail
432	O1c2c3c4c(c([O-])c2C)C(=O)C(NC(=O)/C(=C/C=C\C(C)C(O)C(C)C(O)C(C)C(OC(=O)C)C(C)C(OC)\C=C\OC1(C)C3=O)/C)=C1Oc2cc(N3CC(CCC3)C)ccc2N=C14	0.0795	AAA	7.56091	0.106296	2.24278	fail	fail
433	O1c2c3c4c(c([O-])c2C)C(=O)C(NC(=O)/C(=C/C=C\C(C)C(O)C(C)C(O)C(C)C(OC(=O)C)C(C)C(OC)\C=C/OC1(C)C3=O)/C)=C1Oc2cc(N3CCCCCC3)ccc2N=C14	0.0795	AAA	7.56209	0.111051	2.26603	fail	fail
434	Fc1cc2c(N(C=C(C(=O)[O-])C2=O)C2CC2)c(OC)c1N1CC([NH2+]CC1)C	0.0799	AAA	-0.627981	0.486635	-0.367514	pass	pass
435	O=C(NN)Cc1ccccc1	0.0799	AAA	-3.46814	1.45236	-1.37121	fail	fail
436	Ic1cc2c(N3C(=Nc4ncccc4C3=O)C2=O)cc1	0.08	AAA	-1.82869	3.13836	-0.303847	pass	pass
437	O1C(CC)C(O)(C)C(O)C(C)C(=O)C(CC(OC)(C)C(OC2OC(CC([NH+](C)C)C2O)C)C(C)C(OC2OC(C)C(O)C(OC)(C2)C)C(C)C1=O)C	0.0801	AAA	4.76808	-3.62371	0.287489	pass	pass
438	O1c2c3c4c(c([O-])c2C)C(=O)C(NC(=O)/C(=C/C=C\C(C)C(O)C(C)C(O)C(C)C(OC(=O)C)C(C)C(OC)\C=C/OC1(C)C3=O)/C)=C1Oc2cc(N3CCCCC3)ccc2N=C14	0.0807	AAA	7.38148	0.159068	2.0882	fail	fail
439	O1c2c3c4c(c([O-])c2C)C(=O)C(NC(=O)/C(=C/C=C\C(C)C(O)C(C)C(O)C(C)C(OC(=O)C)C(C)C(OC)\C=C/OC1(C)C3=O)/C)=C1Oc2cc(N(CC)CC)ccc2N=C14	0.0819	AAA	7.23732	0.087417	2.00154	fail	fail
440	O1c2c3c4c(c([O-])c2C)C(=O)C(NC(=O)/C(=C\C=C/C(C)C(O)C(C)C(O)C(C)C(OC(=O)C)C(C)C(OC)\C=C/OC1(C)C3=O)/C)=C1Oc2cc(N(C)C)ccc2N=C14	0.0847	AAA	6.82157	0.25469	1.62126	fail	fail
441	O1c2c3c4c(c([O-])c2C)c([O-])c(NC(=O)/C(=C\C=C/C(C)C(O)C(C)C(O)C(C)C(OC(=O)C)C(C)C(OC)\C=C/OC1(C)C3=O)/C)cc4OCC(=O)N(CC[NH+](CC)CC)CC	0.0851	AAA	7.6332	-0.831115	1.45397	fail	fail
442	O=C(NCc1cc2c(nc1)cccc2)c1cc([N+](=O)[O-])cc([N+](=O)[O-])c1	0.0852	AAA	0.012932	3.41154	-0.301382	fail	fail
443	Fc1cc2N=C3N(c4c(cc(OC(F)(F)F)cc4)C3=O)C(=O)c2cc1	0.0857	AAA	-1.24132	3.21362	-0.1356	pass	pass
444	FC(F)(F)Oc1ccc(N2CCC(CC2)CN(C)c2ccc(OCC3(Oc4nc([N+](=O)[O-])cn4C3)C)cc2)cc1	0.089	AAA	1.99676	1.53142	1.9296	fail	fail
445	FC(F)(F)Oc1cc2c(N3C(=Nc4c(ccnc4)C3=O)C2=O)cc1	0.09	AAA	-1.3682	2.85589	-0.487338	pass	pass
446	O=C(NNC(=O)CCCCCCCC)c1ccncc1	0.0901	AAA	-1.79266	0.025559	0.092348	pass	pass
447	Clc1ccc(N2CC[NH+](CC2)C2CCN(CC2)c2ccc(OCC3(Oc4nc([N+](=O)[O-])cn4C3)C)cc2)cc1	0.0902	AAA	2.04363	1.42096	1.47459	pass	pass
448	FC(F)(F)Oc1cc2c(N3C(=Nc4c(cccc4)C3=O)C2=O)cc1	0.0903	AAA	-1.33672	3.17469	-0.023604	pass	pass
449	Brc1cc2c(N3C(=Nc4c(cncc4)C3=O)C2=O)cc1	0.0914	AAA	-1.90859	3.13822	-0.465373	pass	pass
450	Brc1cc2c(N3C(=Nc4ncccc4C3=O)C2=O)cc1	0.0914	AAA	-1.90474	3.15707	-0.374382	pass	pass
451	O1c2c3c4c(c([O-])c2C)c([O-])c(NC(=O)/C(=C\C=C/C(C)C(O)C(C)C(O)C(C)C(OC(=O)C)C(C)C(OC)\C=C/OC1(C)C3=O)/C)cc4OCC(=O)N(CC)CC	0.0927	AAA	6.5222	-0.349255	1.27301	fail	fail
452	O1c2c3c4c(c([O-])c2C)c([O-])c(NC(=O)/C(=C/C=C\C(C)C(O)C(C)C(O)C(C)C(OC(=O)C)C(C)C(OC)\C=C/OC1(C)C3=O)/C)cc4OCC(=O)NC(C)C	0.0944	AAA	6.44321	-0.243958	0.886251	fail	fail
453	OC(C(NNC(=O)c1ccncc1)CNNC(=O)c1ccncc1)C(O)C(O)CO	0.0951	AAA	1.95434	0.198301	-3.09833	fail	fail
454	O=C(NNCC\C=C\C)c1ccncc1	0.0974	AAA	-2.8448	0.601169	-0.642989	pass	pass
455	Clc1ccccc1COCC1CCN(CC1)c1ccc(OCC2(Oc3nc([N+](=O)[O-])cn3C2)C)cc1	0.0975	AAA	1.43324	1.59955	1.74117	pass	pass
456	Clc1cc(N2C3=C\C(=N/CCC[NH+](CC)CC)\C(Nc4cc(Cl)c(Cl)cc4)=CC3=Nc3c2cccc3)ccc1Cl	0.0977	AAA	2.12975	3.00644	2.80147	pass	pass
457	OC1CCC(C)(C2C(C(C3)C(\C(\C3)=N\NC(=O)c4ccncc4)(C)CC2)CC5)[C@@H]5C1	0.098	AAA	-0.11444	-0.182588	0.961437	pass	pass
458	O1c2c3c4c(c([O-])c2C)c([O-])c(NC(=O)/C(=C\C=C/C(C)C(O)C(C)C(O)C(C)C(OC(=O)C)C(C)C(OC)\C=C/OC1(C)C3=O)/C)cc4OCC(=O)N(N(CCC)CCC)CCCC	0.0991	AAA	7.89203	-0.841443	2.52187	fail	fail
459	O1c2c3c4c(c([O-])c2C)c([O-])c(NC(=O)/C(=C\C=C/C(C)C(O)C(C)C(O)C(C)C(OC(=O)C)C(C)C(OC)\C=C/OC1(C)C3=O)/C)cc4OCC(=O)N(N(CCCC)CCCC)CC	0.0991	AAA	7.89202	-0.843908	2.51068	fail	fail
